# Supplementary material for: Maximizing species conservation in continental Ecuador: a case of systematic conservation planning for biodiverse regions
Source: Ecol Evol. 2014 May 17;4(12):2410–22. doi: 10.1002/ece3.1102 (PMC4203289; doi:10.1002/ece3.1102)
Supplement: Supplementary file 1 — Appendix S1. List of species used. [file ece30004-2410-sd1.xlsx]

## Sheet: Species information
Nº	Species	N° of records for the SDMs	Species Group	Order	Family	IUCN Category of Threat	National Category of Threat	N° Species per Genus	Distribution (km2)	Total conservation goal (% of the SDMs)
1	Allobates femoralis	54	Amphibians	ANURA	AROMOBATIDAE	LC	NE	45	54481.1	26.25
2	Allobates insperatus	58	Amphibians	ANURA	AROMOBATIDAE	LC	NE	45	39863.6	24.375
3	Allobates kingsburyi	32	Amphibians	ANURA	AROMOBATIDAE	EN	NE	45	11674.1	28.125
4	Allobates talamancae	10	Amphibians	ANURA	AROMOBATIDAE	LC	NE	45	16372.4	26.25
5	Allobates zaparo	39	Amphibians	ANURA	AROMOBATIDAE	LC	NE	45	39698.4	24.375
6	Ameerega bilinguis	88	Amphibians	ANURA	DENDROBATIDAE	LC	LC	31	26106	22.5
7	Ameerega hahneli	52	Amphibians	ANURA	DENDROBATIDAE	LC	LC	31	29248.7	22.5
8	Ameerega parvula	36	Amphibians	ANURA	DENDROBATIDAE	LC	LC	31	93012.4	20.625
9	Anomaloglossus confusus	5	Amphibians	ANURA	AROMOBATIDAE	NE	NE	24	17005.5	28.125
10	Atelopus boulengeri	5	Amphibians	ANURA	BUFONIDAE	CR	DD	93	2152.75	26.25
11	Atelopus coynei	5	Amphibians	ANURA	BUFONIDAE	CR	EN	93	4343.15	26.25
12	Atelopus elegans	14	Amphibians	ANURA	BUFONIDAE	CR	CR	93	19154.9	26.25
13	Atelopus exiguus	6	Amphibians	ANURA	BUFONIDAE	CR	CR	93	609.205	26.25
14	Atelopus mindoensis	9	Amphibians	ANURA	BUFONIDAE	CR	EN	93	9621.5	26.25
15	Atelopus nepiozomus	7	Amphibians	ANURA	BUFONIDAE	CR	DD	93	941.188	26.25
16	Atelopus petersi	14	Amphibians	ANURA	BUFONIDAE	CR	CR	93	14196.5	26.25
17	Atelopus planispina	5	Amphibians	ANURA	BUFONIDAE	CR	EN	93	17133.9	26.25
18	Atelopus spumarius	5	Amphibians	ANURA	BUFONIDAE	VU	DD	93	23102.7	26.25
19	Bolitoglossa equatoriana	39	Amphibians	CAUDATA	PLETHODONTIDAE	LC	NE	117	20479.4	24.375
20	Bolitoglossa palmata	8	Amphibians	CAUDATA	PLETHODONTIDAE	VU	NE	117	23492.9	24.375
21	Bolitoglossa peruviana	19	Amphibians	CAUDATA	PLETHODONTIDAE	LC	NE	117	61409.9	22.5
22	Bolitoglossa sima	8	Amphibians	CAUDATA	PLETHODONTIDAE	VU	NE	117	1470.82	26.25
23	Caecilia disossea	5	Amphibians	GYMNOPHIONA	CAECILIIDAE	LC	NE	33	28402.5	24.375
24	Caecilia leucocephala	5	Amphibians	GYMNOPHIONA	CAECILIIDAE	LC	NE	33	730.704	26.25
25	Caecilia nigricans	6	Amphibians	GYMNOPHIONA	CAECILIIDAE	LC	NE	33	5742.1	26.25
26	Caecilia orientalis	5	Amphibians	GYMNOPHIONA	CAECILIIDAE	LC	NE	33	1039.58	26.25
27	Caecilia tentaculata	12	Amphibians	GYMNOPHIONA	CAECILIIDAE	LC	NE	33	44370.1	24.375
28	Centrolene buckleyi	37	Amphibians	ANURA	CENTROLENIDAE	VU	CR	36	56723.7	26.25
29	Centrolene heloderma	6	Amphibians	ANURA	CENTROLENIDAE	CR	CR	36	875.304	28.125
30	Centrolene lynchi	6	Amphibians	ANURA	CENTROLENIDAE	EN	CR	36	1276.59	28.125
31	Centrolene peristictum	9	Amphibians	ANURA	CENTROLENIDAE	VU	NT	36	2384.63	28.125
32	Ceratophrys stolzmanni	7	Amphibians	ANURA	CERATOPHRYIDAE	VU	VU	8	13458.1	30
33	Chiasmocleis bassleri	13	Amphibians	ANURA	MICROHYLIDAE	LC	LC	25	32701.1	24.375
34	Chimerella mariaelenae	7	Amphibians	ANURA	CENTROLENIDAE	VU	DD	1	37433.6	28.125
35	Cochranella mache	6	Amphibians	ANURA	CENTROLENIDAE	EN	DD	20	803.432	30
36	Cochranella resplendens	6	Amphibians	ANURA	CENTROLENIDAE	LC	DD	20	81049.1	24.375
37	Craugastor longirostris	31	Amphibians	ANURA	CRAUGASTORIDAE	LC	LC	113	25192.2	20.625
38	Cruziohyla craspedopus	8	Amphibians	ANURA	HYLIDAE	LC	DD	2	10269.2	28.125
39	Dendropsophus bifurcus	106	Amphibians	ANURA	HYLIDAE	LC	LC	94	35464.8	20.625
40	Dendropsophus bokermanni	6	Amphibians	ANURA	HYLIDAE	LC	LC	94	24938.9	20.625
41	Dendropsophus brevifrons	16	Amphibians	ANURA	HYLIDAE	LC	LC	94	54819	20.625
42	Dendropsophus carnifex	27	Amphibians	ANURA	HYLIDAE	LC	LC	94	3488.38	22.5
43	Dendrobates duellmani	5	Amphibians	ANURA	DENDROBATIDAE	LC	NE	53	6344.46	26.25
44	Dendropsophus ebraccatus	9	Amphibians	ANURA	HYLIDAE	LC	LC	94	7598.81	22.5
45	Dendropsophus leucophyllatus	7	Amphibians	ANURA	HYLIDAE	LC	LC	94	39259.5	20.625
46	Dendropsophus marmoratus	24	Amphibians	ANURA	HYLIDAE	LC	LC	94	52242.8	20.625
47	Dendrophryniscus minutus	69	Amphibians	ANURA	BUFONIDAE	LC	LC	10	50285.1	24.375
48	Dendropsophus minutus	9	Amphibians	ANURA	HYLIDAE	LC	NT	94	17061.2	24.375
49	Dendropsophus miyatai	6	Amphibians	ANURA	HYLIDAE	LC	NT	94	18595.3	24.375
50	Dendropsophus parviceps	27	Amphibians	ANURA	HYLIDAE	LC	LC	94	41251.4	20.625
51	Dendropsophus rhodopeplus	73	Amphibians	ANURA	HYLIDAE	LC	LC	94	29952.9	20.625
52	Dendropsophus riveroi	7	Amphibians	ANURA	HYLIDAE	LC	LC	94	33262.4	20.625
53	Dendropsophus sarayacuensis	32	Amphibians	ANURA	HYLIDAE	LC	LC	94	49050.4	20.625
54	Dendrobates sylvaticus	46	Amphibians	ANURA	DENDROBATIDAE	NT	NE	53	16572.6	26.25
55	Dendropsophus triangulum	25	Amphibians	ANURA	HYLIDAE	LC	LC	94	45025.6	20.625
56	Edalorhina perezi	18	Amphibians	ANURA	LEIUPERIDAE	LC	LC	2	32681.5	24.375
57	Engystomops coloradorum	24	Amphibians	ANURA	LEIUPERIDAE	DD	NT	9	8990.05	28.125
58	Engystomops guayaco	15	Amphibians	ANURA	LEIUPERIDAE	DD	LC	9	23073.6	28.125
59	Engystomops montubio	24	Amphibians	ANURA	LEIUPERIDAE	LC	LC	9	8252.5	26.25
60	Engystomops petersi	6	Amphibians	ANURA	LEIUPERIDAE	LC	LC	9	33727	24.375
61	Engystomops pustulatus	26	Amphibians	ANURA	LEIUPERIDAE	LC	LC	9	35540.1	24.375
62	Engystomops puyango	9	Amphibians	ANURA	LEIUPERIDAE	NE	NE	9	3597.05	28.125
63	Engystomops randi	18	Amphibians	ANURA	LEIUPERIDAE	LC	LC	9	17631.9	26.25
64	Epicrionops bicolor	8	Amphibians	GYMNOPHIONA	RHINATREMATIDAE	LC	NE	8	7441.37	28.125
65	Epipedobates anthonyi	29	Amphibians	ANURA	DENDROBATIDAE	NT	LC	7	14768.9	28.125
66	Epipedobates boulengeri	14	Amphibians	ANURA	DENDROBATIDAE	LC	LC	7	23403.1	24.375
67	Epipedobates machalilla	8	Amphibians	ANURA	DENDROBATIDAE	NT	NT	7	50530.6	26.25
68	Espadarana audax	11	Amphibians	ANURA	CENTROLENIDAE	NE	NE	3	12387.7	28.125
69	Espadarana callistomma	5	Amphibians	ANURA	CENTROLENIDAE	DD	NE	3	2672.12	28.125
70	Espadarana prosoblepon	39	Amphibians	ANURA	CENTROLENIDAE	LC	NE	3	24999.7	26.25
71	Gastrotheca espeletia	6	Amphibians	ANURA	HEMIPHRACTIDAE	EN	VU	59	2278.53	28.125
72	Gastrotheca guentheri	5	Amphibians	ANURA	HEMIPHRACTIDAE	VU	CR	59	2430.83	28.125
73	Gastrotheca litonedis	9	Amphibians	ANURA	HEMIPHRACTIDAE	EN	EN	59	1416.06	28.125
74	Gastrotheca monticola	12	Amphibians	ANURA	HEMIPHRACTIDAE	LC	VU	59	5493.97	28.125
75	Gastrotheca orophylax	6	Amphibians	ANURA	HEMIPHRACTIDAE	EN	VU	59	1416.92	28.125
76	Gastrotheca plumbea	7	Amphibians	ANURA	HEMIPHRACTIDAE	VU	VU	59	28059.4	26.25
77	Gastrotheca pseustes	58	Amphibians	ANURA	HEMIPHRACTIDAE	EN	EN	59	36745.7	26.25
78	Gastrotheca riobambae	33	Amphibians	ANURA	HEMIPHRACTIDAE	EN	VU	59	10833.1	28.125
79	Gastrotheca testudinea	8	Amphibians	ANURA	HEMIPHRACTIDAE	LC	NT	59	21150.2	26.25
80	Hamptophryne boliviana	14	Amphibians	ANURA	MICROHYLIDAE	LC	DD	1	31952.5	26.25
81	Hemiphractus bubalus	14	Amphibians	ANURA	HEMIPHRACTIDAE	NT	NT	6	24825.1	26.25
82	Hemiphractus proboscideus	14	Amphibians	ANURA	HEMIPHRACTIDAE	LC	NT	6	88303.9	24.375
83	Hemiphractus scutatus	15	Amphibians	ANURA	HEMIPHRACTIDAE	LC	DD	6	72733.3	24.375
84	Hyalinobatrachium fleischmanni	7	Amphibians	ANURA	CENTROLENIDAE	LC	DD	30	17373.5	26.25
85	Hyalinobatrachium valerioi	8	Amphibians	ANURA	CENTROLENIDAE	LC	VU	30	29906.7	26.25
86	Hylomantis h_buckleyi	13	Amphibians	ANURA	HYLIDAE	LC	NT	8	28038.8	26.25
87	Hyloxalus anthracinus	10	Amphibians	ANURA	DENDROBATIDAE	CR	CR	59	15340.5	28.125
88	Hyloxalus awa	28	Amphibians	ANURA	DENDROBATIDAE	VU	VU	59	32004.7	26.25
89	Hyloxalus bocagei	6	Amphibians	ANURA	DENDROBATIDAE	LC	EN	59	2597.68	28.125
90	Hyloxalus elachyhistus	24	Amphibians	ANURA	DENDROBATIDAE	EN	VU	59	12114.8	28.125
91	Hyloxalus fuliginosus	5	Amphibians	ANURA	DENDROBATIDAE	DD	EN	59	3000.68	28.125
92	Hyloscirtus psarolaimus	5	Amphibians	ANURA	HYLIDAE	EN	NT	30	79221.5	24.375
93	Hyloscirtus staufferorum	9	Amphibians	ANURA	HYLIDAE	EN	EN	30	11945.4	28.125
94	Hyloxalus infraguttatus	47	Amphibians	ANURA	DENDROBATIDAE	NT	VU	59	49390.1	26.25
95	Hyloxalus italoi	9	Amphibians	ANURA	DENDROBATIDAE	NE	NE	59	70992.1	22.5
96	Hyloxalus jacobuspetersi	42	Amphibians	ANURA	DENDROBATIDAE	NE	CR	59	14123.8	28.125
97	Hyloxalus lehmanni	7	Amphibians	ANURA	DENDROBATIDAE	NT	EN	59	14038.2	28.125
98	Hyloxalus nexipus	9	Amphibians	ANURA	DENDROBATIDAE	LC	NT	59	770.918	26.25
99	Hylomantis hulli	5	Amphibians	ANURA	HYLIDAE	LC	DD	8	9328.88	28.125
100	Hyloscirtus alytolylax	25	Amphibians	ANURA	HYLIDAE	NT	NT	30	16885.8	26.25
101	Hyloscirtus pantostictus	6	Amphibians	ANURA	HYLIDAE	EN	VU	30	387.598	28.125
102	Hyloxalus pulchellus	12	Amphibians	ANURA	DENDROBATIDAE	VU	EN	59	11914.6	28.125
103	Hyloxalus sauli	34	Amphibians	ANURA	DENDROBATIDAE	LC	LC	59	45757.1	22.5
104	Hyloxalus shuar	9	Amphibians	ANURA	DENDROBATIDAE	NT	NT	59	10988.8	26.25
105	Hyloscirtus phyllognathus	7	Amphibians	ANURA	HYLIDAE	LC	VU	30	30724.6	26.25
106	Hyloxalus toachi	26	Amphibians	ANURA	DENDROBATIDAE	EN	EN	59	9169.73	28.125
107	Hyloxalus vertebralis	96	Amphibians	ANURA	DENDROBATIDAE	CR	EN	59	11932.5	28.125
108	Hyloxalus yasuni	11	Amphibians	ANURA	DENDROBATIDAE	NE	NE	59	42350.9	24.375
109	Hypsiboas boans	29	Amphibians	ANURA	HYLIDAE	LC	LC	86	51920.2	22.5
110	Hypsiboas calcaratus	12	Amphibians	ANURA	HYLIDAE	LC	LC	86	34356.8	22.5
111	Hypsiboas cinerascens	26	Amphibians	ANURA	HYLIDAE	LC	NE	86	35401.5	24.375
112	Hypsiboas geographicus	97	Amphibians	ANURA	HYLIDAE	LC	LC	86	55153.6	22.5
113	Hypsiboas lanciformis	70	Amphibians	ANURA	HYLIDAE	LC	LC	86	63635.4	22.5
114	Hypsiboas nympha	11	Amphibians	ANURA	HYLIDAE	LC	NT	86	28963.8	24.375
115	Hypsiboas pellucens	21	Amphibians	ANURA	HYLIDAE	LC	LC	86	47634.4	22.5
116	Hypsiboas picturatus	11	Amphibians	ANURA	HYLIDAE	LC	VU	86	12604.2	28.125
117	Hypsiboas punctatus	14	Amphibians	ANURA	HYLIDAE	LC	LC	86	47677.1	22.5
118	Hypsiboas rosenbergi	23	Amphibians	ANURA	HYLIDAE	LC	LC	86	37064.8	22.5
119	Incilius coniferus	10	Amphibians	ANURA	BUFONIDAE	LC	NE	33	4424.44	26.25
120	Leptodactylus discodactylus	17	Amphibians	ANURA	LEPTODACTYLIDAE	LC	LC	91	72171.1	18.75
121	Leptodactylus hylaedactylus	28	Amphibians	ANURA	LEPTODACTYLIDAE	LC	LC	91	30817.9	20.625
122	Leptodactylus knudseni	21	Amphibians	ANURA	LEPTODACTYLIDAE	LC	DD	91	46607.6	22.5
123	Leptodactylus labrosus	25	Amphibians	ANURA	LEPTODACTYLIDAE	LC	LC	91	22141.9	22.5
124	Leptodactylus leptodactyloides	7	Amphibians	ANURA	DENDROBATIDAE	LC	NE	91	48700.5	22.5
125	Leptodactylus lineatus	22	Amphibians	ANURA	LEPTODACTYLIDAE	LC	LC	91	53173.7	20.625
126	Leptodactylus mystaceus	10	Amphibians	ANURA	LEPTODACTYLIDAE	LC	LC	91	23367.1	22.5
127	Leptodactylus pentadactylus	74	Amphibians	ANURA	LEPTODACTYLIDAE	LC	LC	91	46159.3	20.625
128	Leptodactylus peritoaktites	5	Amphibians	ANURA	LEPTODACTYLIDAE	VU	EN	91	15041	26.25
129	Leptodactylus rhodomystax	7	Amphibians	ANURA	LEPTODACTYLIDAE	LC	DD	91	42166.1	22.5
130	Leptodactylus ventrimaculatus	25	Amphibians	ANURA	LEPTODACTYLIDAE	LC	LC	91	25116	20.625
131	Leptodactylus wagneri	39	Amphibians	ANURA	LEPTODACTYLIDAE	LC	LC	91	54884.1	20.625
132	Lithobates palmipes	64	Amphibians	ANURA	RANIDAE	LC	NT	49	65920.8	24.375
133	Nyctimantis rugiceps	13	Amphibians	ANURA	HYLIDAE	LC	LC	1	55023.5	24.375
134	Nymphargus cochranae	10	Amphibians	ANURA	CENTROLENIDAE	VU	LC	33	53622	26.25
135	Nymphargus grandisonae	13	Amphibians	ANURA	CENTROLENIDAE	LC	NE	33	12341.5	26.25
136	Nymphargus siren	9	Amphibians	ANURA	CENTROLENIDAE	VU	DD	33	4484.33	28.125
137	Osornophryne antisana	6	Amphibians	ANURA	BUFONIDAE	EN	EN	11	1273.17	30
138	Osornophryne bufoniformis	6	Amphibians	ANURA	BUFONIDAE	NT	VU	11	6583.18	30
139	Osornophryne guacamayo	23	Amphibians	ANURA	BUFONIDAE	EN	EN	11	8281.59	30
140	Osteocephalus deridens	15	Amphibians	ANURA	HYLIDAE	LC	DD	24	29492.5	26.25
141	Osteocephalus festae	5	Amphibians	ANURA	HYLIDAE	NE	NE	24	12428	28.125
142	Osteocephalus fuscifacies	20	Amphibians	ANURA	HYLIDAE	DD	DD	24	41192.4	26.25
143	Osteocephalus mutabor	21	Amphibians	ANURA	HYLIDAE	LC	VU	24	50060.1	28.125
144	Osteocephalus o_buckleyi	27	Amphibians	ANURA	HYLIDAE	LC	LC	24	50241.4	24.375
145	Osteocephalus planiceps	51	Amphibians	ANURA	HYLIDAE	LC	LC	24	37479.8	24.375
146	Osteocephalus taurinus	68	Amphibians	ANURA	HYLIDAE	LC	LC	24	58683	24.375
147	Osteocephalus verruciger	22	Amphibians	ANURA	HYLIDAE	LC	LC	24	14209.4	26.25
148	Osteocephalus yasuni	16	Amphibians	ANURA	HYLIDAE	LC	LC	24	18022.9	26.25
149	Phrynohyas resinifictrix	7	Amphibians	ANURA	HYLIDAE	LC	NE	7	68799.1	26.25
150	Phrynohyas venulosa	8	Amphibians	ANURA	HYLIDAE	LC	NE	7	39259.5	26.25
151	Phyllomedusa tarsius	13	Amphibians	ANURA	HYLIDAE	LC	LC	32	79024.7	20.625
152	Phyllomedusa tomopterna	16	Amphibians	ANURA	HYLIDAE	LC	LC	32	64696.4	22.5
153	Phyllomedusa vaillanti	17	Amphibians	ANURA	HYLIDAE	LC	LC	32	41664.7	22.5
154	Pipa pipa	11	Amphibians	ANURA	PIPIDAE	LC	LC	7	41076	24.375
155	Rhaebo caeruleostictus	9	Amphibians	ANURA	BUFONIDAE	EN	VU	8	29249.5	28.125
156	Rhaebo haematiticus	37	Amphibians	ANURA	BUFONIDAE	LC	LC	8	22342.9	26.25
157	Rhinella dapsilis	12	Amphibians	ANURA	BUFONIDAE	LC	DD	77	41006.7	24.375
158	Rhinella festae	30	Amphibians	ANURA	BUFONIDAE	NT	DD	77	47737	24.375
159	Rhinella margaritifera	13	Amphibians	ANURA	BUFONIDAE	LC	DD	77	87469.7	22.5
160	Rulyrana flavopunctata	10	Amphibians	ANURA	CENTROLENIDAE	LC	NE	9	19735	28.125
161	Rulyrana mcdiarmidi	6	Amphibians	ANURA	CENTROLENIDAE	DD	NE	9	12110.5	28.125
162	Sachatamia albomaculata	7	Amphibians	ANURA	CENTROLENIDAE	LC	NE	3	15268.6	28.125
163	Sachatamia ilex	11	Amphibians	ANURA	CENTROLENIDAE	LC	NE	3	9283.53	28.125
164	Sachatamia orejuela	7	Amphibians	ANURA	CENTROLENIDAE	DD	NE	3	308.881	28.125
165	Scinax cruentommus	16	Amphibians	ANURA	HYLIDAE	LC	LC	105	48090.4	20.625
166	Scinax funereus	8	Amphibians	ANURA	HYLIDAE	LC	LC	105	55399.2	20.625
167	Scinax garbei	70	Amphibians	ANURA	HYLIDAE	LC	LC	105	52472.1	20.625
168	Scinax quinquefasciatus	21	Amphibians	ANURA	HYLIDAE	LC	LC	105	58402.4	20.625
169	Scinax ruber	150	Amphibians	ANURA	HYLIDAE	LC	LC	105	62849.1	20.625
170	Scinax sugillatus	9	Amphibians	ANURA	HYLIDAE	LC	LC	105	20887.5	22.5
171	Siphonops annulatus	10	Amphibians	GYMNOPHIONA	CAECILIIDAE	LC	NE	5	60353.2	26.25
172	Smilisca phaeota	26	Amphibians	ANURA	HYLIDAE	LC	LC	8	27202.9	24.375
173	Sphaenorhynchus lacteus	6	Amphibians	ANURA	HYLIDAE	LC	DD	14	15243	28.125
174	Synapturanus rabus	8	Amphibians	ANURA	MICROHYLIDAE	LC	DD	3	19181.4	28.125
175	Syncope antenori	13	Amphibians	ANURA	MICROHYLIDAE	LC	DD	3	76540.8	24.375
176	Telmatobius niger	28	Amphibians	ANURA	CERATOPHRYIDAE	CR	CR	58	24358.8	26.25
177	Telmatobius vellardi	6	Amphibians	ANURA	CERATOPHRYIDAE	CR	DD	58	173.692	28.125
178	Teratohyla midas	24	Amphibians	ANURA	CENTROLENIDAE	LC	NE	4	37429.3	26.25
179	Teratohyla pulverata	8	Amphibians	ANURA	CENTROLENIDAE	LC	NE	4	9280.11	28.125
180	Teratohyla spinosa	10	Amphibians	ANURA	CENTROLENIDAE	LC	NE	4	24026	26.25
181	Trachycephalus jordani	13	Amphibians	ANURA	HYLIDAE	LC	LC	12	37676.6	24.375
182	Vitreorana oyampiensis	5	Amphibians	ANURA	CENTROLENIDAE	LC	NE	8	16211.5	28.125
183	Agriornis albicauda	10	Birds	PSITTACIFORMES	PSITTACIDAE	VU	EN	5	30973.6	24.375
184	Andigena hypoglauca	10	Birds	PICIFORMES	RAMPHASTIDAE	NT	NT	4	49201.9	22.5
185	Andigena laminirostris	14	Birds	PICIFORMES	RAMPHASTIDAE	NT	VU	4	32802.1	24.375
186	Ara ambigua	10	Birds	PSITTACIFORMES	PSITTACIDAE	EN	CR	13	58996.2	22.5
187	Ara militaris	7	Birds	PSITTACIFORMES	PSITTACIDAE	VU	EN	13	98642.4	20.625
188	Aramides wolfi	17	Birds	GRUIFORMES	RALLIDAE	VU	EN	7	65443.3	24.375
189	Aratinga erythrogenys	14	Birds	PSITTACIFORMES	PSITTACIDAE	NT	VU	21	44684.2	22.5
190	Atlapetes pallidiceps	5	Birds	PASSERIFORMES	EMBERIZIDAE	CR	CR	28	2495	22.5
191	Attila torridus	20	Birds	PASSERIFORMES	TYRANNIDAE	VU	VU	7	55073.2	24.375
192	Brotogeris pyrrhopterus	21	Birds	PSITTACIFORMES	PSITTACIDAE	EN	VU	8	53006	24.375
193	Buthraupis wetmorei	14	Birds	PASSERIFORMES	THRAUPIDAE	VU	VU	4	38010.3	24.375
194	Campylorhamphus pucherani	10	Birds	PASSERIFORMES	DENDROCOLAPTID	NT	NT	5	12894.3	24.375
195	Campylopterus villaviscensio	15	Birds	APODIFORMES	TROCHILIDAE	NT	DD	11	39812.2	20.625
196	Carduelis siemiradzkii	14	Birds	PASSERIFORMES	FRINGILLIDAE	VU	VU	33	17868	22.5
197	Cephalopterus penduliger	16	Birds	PASSERIFORMES	COTINGIDAE	VU	EN	3	96990.2	22.5
198	Chaetocercus berlepschi	22	Birds	APODIFORMES	TROCHILIDAE	EN	EN	6	18496	26.25
199	Chaetocercus bombus	10	Birds	APODIFORMES	TROCHILIDAE	VU	VU	6	32974.9	24.375
200	Crax rubra	7	Birds	GALLIFORMES	CRACIDAE	VU	CR	7	29300	24.375
201	Crypturellus transfasciatus	12	Birds	TINAMIFORMES	TINAMIDAE	NT	VU	21	22681.8	24.375
202	Cyanolyca pulchra	7	Birds	PASSERIFORMES	CORVIDAE	NT	VU	9	10928	26.25
203	Dacnis berlepschi	10	Birds	PASSERIFORMES	THRAUPIDAE	VU	VU	9	11721.2	26.25
204	Doliornis remseni	6	Birds	PASSERIFORMES	COTINGIDAE	VU	VU	2	34541.6	24.375
205	Dysithamnus occidentalis	9	Birds	PASSERIFORMES	THAMNOPHILIDAE	VU	VU	8	2817.57	26.25
206	Eriocnemis derbyi	9	Birds	APODIFORMES	TROCHILIDAE	NT	DD	11	6097.18	22.5
207	Eriocnemis nigrivestis	12	Birds	APODIFORMES	TROCHILIDAE	CR	CR	11	10481.4	24.375
208	Galbula pastazae	13	Birds	PICIFORMES	GALBULIDAE	VU	NT	10	45438.8	22.5
209	Glaucidium nubicola	14	Birds	STRIGIFORMES	STRIGIDAE	VU	VU	28	33158.9	20.625
210	Grallaria alleni	10	Birds	PASSERIFORMES	FORMICARIIDAE	VU	EN	31	8225.12	22.5
211	Grallaria gigantea	18	Birds	PASSERIFORMES	FORMICARIIDAE	VU	VU	31	24224.5	22.5
212	Hapalopsittaca pyrrhops	10	Birds	PSITTACIFORMES	PSITTACIDAE	VU	EN	4	12237.1	26.25
213	Haplophaedia lugens	8	Birds	APODIFORMES	TROCHILIDAE	NT	NT	3	8380.85	24.375
214	Harpyhaliaetus solitarius	9	Birds	FALCONIFORMES	ACCIPITRIDAE	NT	VU	2	75619.3	22.5
215	Heliodoxa gularis	11	Birds	APODIFORMES	TROCHILIDAE	NT	VU	9	75619.3	22.5
216	Hylocryptus erythrocephalus	15	Birds	PASSERIFORMES	FURNARIIDAE	VU	VU	2	34129.2	24.375
217	Iridosornis porphyrocephalus	6	Birds	PASSERIFORMES	THRAUPIDAE	NT	VU	5	5679.64	26.25
218	Lathrotriccus griseipectus	11	Birds	PASSERIFORMES	TYRANNIDAE	VU	VU	2	52086.2	24.375
219	Leptosittaca branickii	12	Birds	PSITTACIFORMES	PSITTACIDAE	VU	EN	1	60213.8	24.375
220	Leptotila ochraceiventris	19	Birds	COLUMBIFORMES	COLUMBIDAE	VU	EN	11	47607	22.5
221	Leucopternis occidentalis	23	Birds	FALCONIFORMES	ACCIPITRIDAE	EN	EN	10	48891.3	22.5
222	Margarornis stellatus	7	Birds	PASSERIFORMES	FURNARIIDAE	NT	VU	4	15166.8	26.25
223	Metallura baroni	33	Birds	APODIFORMES	TROCHILIDAE	EN	EN	9	3452.45	26.25
224	Micrastur plumbeus	6	Birds	FALCONIFORMES	FALCONIDAE	VU	EN	7	26863.2	24.375
225	Mitu salvini	12	Birds	GALLIFORMES	CRACIDAE	LC	VU	4	65324.4	24.375
226	Myiopagis olallai	7	Birds	PASSERIFORMES	TYRANNIDAE	NT	NE	7	1637.67	24.375
227	Myrmeciza griseiceps	10	Birds	PASSERIFORMES	THAMNOPHILIDAE	VU	EN	20	8070.26	24.375
228	Neomorphus radiolosus	10	Birds	CUCULIFORMES	CUCULIDAE	EN	EN	5	2217.78	26.25
229	Nyctiphrynus rosenbergi	10	Birds	CAPRIMULGIFORME	CAPRIMULGIDAE	NT	VU	4	4137.8	26.25
230	Odontophorus melanonotus	15	Birds	GALLIFORMES	ODONTOPHORIDAE	VU	VU	15	6732.91	24.375
231	Ognorhynchus icterotis	6	Birds	PSITTACIFORMES	PSITTACIDAE	EN	CR	1	18516.6	26.25
232	Onychorhynchus coronatus	8	Birds	PASSERIFORMES	TYRANNIDAE	VU	VU	4	61208	24.375
233	Oreothraupis arremonops	5	Birds	PASSERIFORMES	EMBERIZIDAE	VU	VU	1	10189.6	26.25
234	Oreomanes fraseri	13	Birds	PASSERIFORMES	THRAUPIDAE	NT	VU	1	10189.6	26.25
235	Ortalis erythroptera	15	Birds	GALLIFORMES	CRACIDAE	VU	VU	12	60792.2	22.5
236	Pachyramphus spodiurus	13	Birds	PASSERIFORMES	COTINGIDAE	EN	EN	16	83620.2	20.625
237	Penelope barbata	10	Birds	GALLIFORMES	CRACIDAE	VU	EN	15	13515.5	24.375
238	Penelope ortoni	16	Birds	GALLIFORMES	CRACIDAE	EN	EN	15	18543.1	24.375
239	Pittasoma rufopileatum	9	Birds	PASSERIFORMES	FORMICARIIDAE	NT	VU	2	3859.72	26.25
240	Pyrrhura albipectus	8	Birds	PSITTACIFORMES	PSITTACIDAE	VU	VU	20	17580.5	24.375
241	Pyrrhura orcesi	7	Birds	PSITTACIFORMES	PSITTACIDAE	EN	EN	20	6417.19	24.375
242	Scytalopus chocoensis	7	Birds	PASSERIFORMES	RHINOCRYPTIDAE	LC	EN	37	8224.27	22.5
243	Semnornis ramphastinus	14	Birds	PICIFORMES	RAMPHASTIDAE	NT	NT	2	8640.96	24.375
244	Synallaxis cherriei	6	Birds	PASSERIFORMES	FURNARIIDAE	NT	VU	33	1480.23	22.5
245	Synallaxis maranonica	8	Birds	PASSERIFORMES	FURNARIIDAE	VU	EN	33	1042.15	22.5
246	Synallaxis tithys	13	Birds	PASSERIFORMES	FURNARIIDAE	EN	EN	33	34363.6	20.625
247	Syndactyla ruficollis	10	Birds	PASSERIFORMES	FURNARIIDAE	VU	EN	6	13055.1	26.25
248	Thamnophilus praecox	7	Birds	PASSERIFORMES	THAMNOPHILIDAE	NT	NE	27	535.621	22.5
249	Touit stictopterus	9	Birds	PSITTACIFORMES	PSITTACIDAE	VU	VU	8	15616.9	26.25
250	Veniliornis chocoensis	8	Birds	PICIFORMES	PICIDAE	NT	VU	14	16976.5	24.375
251	Wetmorethraupis sterrhopteron	8	Birds	PASSERIFORMES	THRAUPIDAE	VU	VU	1	2971.59	26.25
252	Alouatta palliata	12	Mammals	PRIMATES	ATELIDAE	LC	EN	14	52364.3	22.5
253	Alouatta seniculus	12	Mammals	PRIMATES	ATELIDAE	LC	NT	14	74884.3	20.625
254	Aotus vociferans	10	Mammals	PRIMATES	AOTIDAE	LC	NT	11	69278.2	20.625
255	Ateles fusciceps	17	Mammals	PRIMATES	ATELIDAE	CR	CR	7	24658.3	26.25
256	Bradypus variegatus	14	Mammals	PILOSA	BRADYPODIDAE	LC	LC	4	86946	18.75
257	Caenolestes convelatus	8	Mammals	PAUCITUBERCULATA	CAENOLESTIDAE	VU	VU	4	23876.2	26.25
258	Callithrix pygmaea	10	Mammals	PRIMATES	CEBIDAE	LC	VU	6	71798.9	24.375
259	Caluromys derbianus	10	Mammals	DIDELPHIMORPHIA	DIDELPHIDAE	LC	VU	3	72738.4	24.375
260	Cebus albifrons	23	Mammals	PRIMATES	CEBIDAE	LC	CR	12	45431.1	22.5
261	Choloepus hoffmanni	16	Mammals	PILOSA	MEGALONYCHIDAE	LC	VU	2	38767.5	24.375
262	Coendou quichua	5	Mammals	RODENTIA	ERETHIZONTIDAE	DD	VU	6	1670.18	26.25
263	Conepatus semistriatus	17	Mammals	CARNIVORA	MEPHITIDAE	LC	LC	4	34616.9	20.625
264	Cryptotis equatoris	12	Mammals	SORICOMORPHA	SORICIDAE	LC	DD	30	36017.5	18.75
265	Cryptotis montivaga	6	Mammals	SORICOMORPHA	SORICIDAE	LC	DD	30	24310.9	20.625
266	Cuniculus paca	43	Mammals	RODENTIA	CUNICULIDAE	LC	NT	2	60193.2	22.5
267	Cuniculus taczanowskii	8	Mammals	RODENTIA	CUNICULIDAE	NT	NT	2	65188.4	22.5
268	Cyclopes didactylus	8	Mammals	PILOSA	CYCLOPEDIDAE	LC	DD	1	98822.1	20.625
269	Dasyprocta fuliginosa	13	Mammals	RODENTIA	DASYPROCTIDAE	LC	LC	11	100068	16.875
270	Dasypus novemcinctus	11	Mammals	CINGULATA	DASYPODIDAE	LC	LC	7	53828.2	20.625
271	Dasyprocta punctata	33	Mammals	RODENTIA	DASYPROCTIDAE	LC	LC	7	38344	20.625
272	Eira barbara	21	Mammals	CARNIVORA	MUSTELIDAE	LC	LC	1	59603.7	20.625
273	Lagothrix poeppigii	7	Mammals	PRIMATES	ATELIDAE	VU	EN	4	61625.5	24.375
274	Leopardus pardalis	55	Mammals	CARNIVORA	FELIDAE	LC	NT	7	55226.3	22.5
275	Leopardus wiedii	18	Mammals	CARNIVORA	FELIDAE	NT	VU	7	54665.9	24.375
276	Lycalopex culpaeus	20	Mammals	CARNIVORA	CANIDAE	LC	VU	6	18089.6	26.25
277	Mazama americana	15	Mammals	ARTIODACTYLA	CERVIDAE	DD	NT	10	76150.6	18.75
278	Mazama rufina	12	Mammals	ARTIODACTYLA	CERVIDAE	VU	VU	10	50123.4	22.5
279	Microsciurus flaviventer	29	Mammals	RODENTIA	SCIURIDAE	DD	LC	4	70715.7	22.5
280	Microsciurus mimulus	10	Mammals	RODENTIA	SCIURIDAE	LC	NT	4	34240.4	22.5
281	Mormoops megalophylla	6	Mammals	CHIROPTERA	MORMOOPIDAE	LC	VU	2	11894.9	26.25
282	Mustela frenata	24	Mammals	CARNIVORA	MUSTELIDAE	LC	LC	17	71304.4	18.75
283	Myoprocta pratti	5	Mammals	RODENTIA	DASYPROCTIDAE	LC	LC	2	62537.6	20.625
284	Nasua nasua	9	Mammals	CARNIVORA	PROCYONIDAE	LC	LC	2	22434.5	22.5
285	Nasuella olivacea	10	Mammals	CARNIVORA	PROCYONIDAE	DD	VU	1	34103.5	24.375
286	Odocoileus peruvianus	14	Mammals	ARTIODACTYLA	CERVIDAE	LC	EN	2	27741.1	24.375
287	Panthera onca	43	Mammals	CARNIVORA	FELIDAE	NT	CR	5	40748.3	24.375
288	Pecari tajacu	33	Mammals	ARTIODACTYLA	TAYASSUIDAE	LC	NT	2	27035.2	22.5
289	Pithecia monachus	5	Mammals	PRIMATES	PITHECIIDAE	LC	NT	5	34981.4	22.5
290	Potos flavus	33	Mammals	CARNIVORA	PROCYONIDAE	LC	LC	1	63294	20.625
291	Puma concolor	40	Mammals	CARNIVORA	FELIDAE	LC	VU	2	67212.8	24.375
292	Puma yagouaroundi	8	Mammals	CARNIVORA	FELIDAE	LC	NT	2	65090	22.5
293	Saimiri sciureus	9	Mammals	PRIMATES	CEBIDAE	LC	NT	5	56756.2	22.5
294	Sciurus granatensis	35	Mammals	RODENTIA	SCIURIDAE	LC	LC	28	36539.5	16.875
295	Sciurus igniventris	18	Mammals	RODENTIA	SCIURIDAE	LC	LC	28	54428	16.875
296	Sciurus spadiceus	5	Mammals	RODENTIA	SCIURIDAE	LC	LC	28	32295.6	16.875
297	Sciurus stramineus	7	Mammals	RODENTIA	SCIURIDAE	LC	LC	28	21181	18.75
298	Sylvilagus brasiliensis	38	Mammals	LAGOMORPHA	LEPORIDAE	LC	LC	17	98737.4	16.875
299	Tamandua tetradactyla	8	Mammals	PILOSA	MYRMECOPHAGIDAE	LC	LC	2	80772.7	18.75
300	Tapirus pinchaque	115	Mammals	PERISSODACTYLA	TAPIRIDAE	EN	CR	4	18877.7	26.25
301	Tapirus terrestris	29	Mammals	PERISSODACTYLA	TAPIRIDAE	VU	EN	4	33833.1	24.375
302	Tayassu pecari	17	Mammals	ARTIODACTYLA	TAYASSUIDAE	NE	CR	1	17807.3	26.25
303	Tremarctos ornatus	35	Mammals	CARNIVORA	URSIDAE	VU	EN	1	36090.3	24.375
304	Anthurium acrobates	39	Plants	ARALES	ARACEAE	NE	NE	862	68165.1	20.625
305	Anthurium apaporanum	56	Plants	ARALES	ARACEAE	NE	NE	862	43103	20.625
306	Anthurium argyrostachyum	21	Plants	ARALES	ARACEAE	NE	NE	862	12506.7	22.5
307	Anthurium asplundii	25	Plants	ARALES	ARACEAE	NE	NE	862	28877.3	20.625
308	Anthurium atropurpureum	25	Plants	ARALES	ARACEAE	NE	NE	862	31246.6	20.625
309	Anthurium breviscapum	180	Plants	ARALES	ARACEAE	NE	NE	862	38723.9	20.625
310	Anthurium caulorrhizum	21	Plants	ARALES	ARACEAE	NE	NE	862	7411.42	22.5
311	Anthurium ceronii	35	Plants	ARALES	ARACEAE	NE	NE	862	57797.5	20.625
312	Anthurium clavigerum	22	Plants	ARALES	ARACEAE	NE	NE	862	55805.6	20.625
313	Anthurium coripatense	22	Plants	ARALES	ARACEAE	NE	NE	862	77018.2	20.625
314	Anthurium corrugatum	19	Plants	ARALES	ARACEAE	NE	NE	862	28837.1	22.5
315	Anthurium decurrens	37	Plants	ARALES	ARACEAE	NE	NE	862	30759.7	20.625
316	Anthurium dolichostachyum	106	Plants	ARALES	ARACEAE	NE	NE	862	17152.7	22.5
317	Anthurium effusilobum	28	Plants	ARALES	ARACEAE	NE	NE	862	26306.2	22.5
318	Anthurium eminens	65	Plants	ARALES	ARACEAE	NE	NE	862	38788.9	20.625
319	Anthurium ernestii	95	Plants	ARALES	ARACEAE	NE	NE	862	42901.9	20.625
320	Anthurium gracile	65	Plants	ARALES	ARACEAE	NE	NE	862	53073.6	20.625
321	Anthurium harlingianum	39	Plants	ARALES	ARACEAE	NE	NE	862	43680.5	20.625
322	Anthurium incomptum	33	Plants	ARALES	ARACEAE	NE	NE	862	41256.5	20.625
323	Anthurium interruptum	23	Plants	ARALES	ARACEAE	NE	NE	862	31834.4	20.625
324	Anthurium lancea	37	Plants	ARALES	ARACEAE	NE	NE	862	26544.1	22.5
325	Anthurium longicaudatum	25	Plants	ARALES	ARACEAE	NE	NE	862	37787	20.625
326	Anthurium longispadiceum	33	Plants	ARALES	ARACEAE	NE	NE	862	48730.4	20.625
327	Anthurium macdanielii	32	Plants	ARALES	ARACEAE	NE	NE	862	42089.9	20.625
328	Anthurium michelii	56	Plants	ARALES	ARACEAE	NE	NE	862	39980.8	20.625
329	Anthurium microspadix	62	Plants	ARALES	ARACEAE	NE	NE	862	26049.5	22.5
330	Anthurium mindense	104	Plants	ARALES	ARACEAE	NE	NE	862	29181.1	20.625
331	Anthurium nigropunctatum	44	Plants	ARALES	ARACEAE	NT	NE	862	23800.9	22.5
332	Anthurium obtusum	118	Plants	ARALES	ARACEAE	NE	NE	862	46309	20.625
333	Anthurium ochreatum	41	Plants	ARALES	ARACEAE	LC	NE	862	6589.17	20.625
334	Anthurium ovatifolium	58	Plants	ARALES	ARACEAE	NE	NE	862	32269.9	20.625
335	Anthurium pallidiflorum	21	Plants	ARALES	ARACEAE	LC	NE	862	44221.3	18.75
336	Anthurium pendulifolium	21	Plants	ARALES	ARACEAE	NE	NE	862	64163.3	20.625
337	Anthurium penningtonii	25	Plants	ARALES	ARACEAE	NE	NE	862	52917.8	20.625
338	Anthurium propinquum	21	Plants	ARALES	ARACEAE	NE	NE	862	24536.8	22.5
339	Anthurium propinquum var. albispadix Croat & maiden	39	Plants	ARALES	ARACEAE	NE	NE	862	32789.3	20.625
340	Anthurium pseudoclavigerum	68	Plants	ARALES	ARACEAE	NE	NE	862	48567	20.625
341	Anthurium pulchrum	60	Plants	ARALES	ARACEAE	NE	NE	862	39949.1	20.625
342	Anthurium pulverulentum	78	Plants	ARALES	ARACEAE	NE	NE	862	19021.4	22.5
343	Anthurium rimbachii	30	Plants	ARALES	ARACEAE	VU	NE	862	17589.9	24.375
344	Anthurium rodrigueziae	24	Plants	ARALES	ARACEAE	NE	NE	862	9340	22.5
345	Anthurium rubrinervium	38	Plants	ARALES	ARACEAE	NE	NE	862	49257.5	20.625
346	Anthurium scandens	37	Plants	ARALES	ARACEAE	NE	NE	862	64779.4	20.625
347	Anthurium subtrigonum	29	Plants	ARALES	ARACEAE	NE	NE	862	9073.9	22.5
348	Anthurium tremulum	26	Plants	ARALES	ARACEAE	LC	NE	862	27458.7	20.625
349	Anthurium trilobum	43	Plants	ARALES	ARACEAE	NE	NE	862	9743	22.5
350	Anthurium triphyllum	54	Plants	ARALES	ARACEAE	NE	NE	862	35484.5	20.625
351	Anthurium trisectum	24	Plants	ARALES	ARACEAE	NE	NE	862	22319	22.5
352	Anthurium truncicolum	66	Plants	ARALES	ARACEAE	NE	NE	862	28717.3	22.5
353	Anthurium uleanum	56	Plants	ARALES	ARACEAE	NE	NE	862	28717.3	22.5
354	Anthurium umbraculum	40	Plants	ARALES	ARACEAE	NE	NE	862	76184	20.625
355	Anthurium variegatum	20	Plants	ARALES	ARACEAE	NE	NE	862	27042	22.5
356	Anthurium versicolor	126	Plants	ARALES	ARACEAE	NE	NE	862	43396.4	20.625
357	Amphilium aniculatum	64	Plants	LAMIALES	BIGNONIACEAE	NE	NE	23	74457.3	22.5
358	Arrabidaea chica	30	Plants	LAMIALES	BIGNONIACEAE	NE	NE	173	35518.7	22.5
359	Arrabidaea patellifera	27	Plants	LAMIALES	BIGNONIACEAE	NE	NE	173	61472.4	22.5
360	Arrabidaea pubescens	25	Plants	LAMIALES	BIGNONIACEAE	NE	NE	173	41864	22.5
361	Cydista aequinoctialis	39	Plants	LAMIALES	BIGNONIACEAE	NE	NE	22	43579.5	22.5
362	Macfadyena unguis-cati	22	Plants	LAMIALES	BIGNONIACEAE	NE	NE	42	100746	20.625
363	Mansoa standleyi	28	Plants	LAMIALES	BIGNONIACEAE	NE	NE	21	51102.2	22.5
364	Mansoa verrucifera	26	Plants	LAMIALES	BIGNONIACEAE	NE	NE	21	33225.6	22.5
365	Paragonia pyramidata	95	Plants	LAMIALES	BIGNONIACEAE	NE	NE	3	60917.1	22.5
366	Pithecoctenium crucigeru	35	Plants	LAMIALES	BIGNONIACEAE	NE	NE	48	43479.4	22.5
367	Tynanthus polyanthus	24	Plants	LAMIALES	BIGNONIACEAE	NE	NE	31	15270.3	24.375
368	Racinaea schumanniana	51	Plants	BROMELIALES	BROMELIACEAE	NE	NE	63	52676.6	22.5
369	Aechmea angustifolia	49	Plants	BROMELIALES	BROMELIACEAE	NE	NE	142	38991.7	22.5
370	Aechmea tessmannii	21	Plants	BROMELIALES	BROMELIACEAE	NE	NE	142	34333.7	22.5
371	Aechmea tillandsioides	34	Plants	BROMELIALES	BROMELIACEAE	NE	NE	142	68676.7	22.5
372	Catopsis sessiliflora	30	Plants	BROMELIALES	BROMELIACEAE	NE	NE	21	42410.8	22.5
373	Guzmania diffusa	21	Plants	BROMELIALES	BROMELIACEAE	NE	NE	85	25923.7	24.375
374	Guzmania melinonis	44	Plants	BROMELIALES	BROMELIACEAE	NE	NE	85	27309	24.375
375	Pitcairnia pungens	99	Plants	BROMELIALES	BROMELIACEAE	NE	NE	406	41816.1	22.5
376	Pitcairnia riparia	24	Plants	BROMELIALES	BROMELIACEAE	NE	NE	406	35426.3	22.5
377	Tillandsia disticha	51	Plants	BROMELIALES	BROMELIACEAE	NE	NE	737	51593.3	20.625
378	Tillandsia incarnata	32	Plants	BROMELIALES	BROMELIACEAE	NE	NE	737	28946.6	20.625
379	Tillandsia secunda	23	Plants	BROMELIALES	BROMELIACEAE	NE	NE	737	7907.69	22.5
380	Guzmania scherzeriana	25	Plants	BROMELIALES	BROMELIACEAE	NE	NE	85	33949.5	22.5
381	Guzmania lingulata	58	Plants	BROMELIALES	BROMELIACEAE	NE	NE	85	79693.8	22.5
382	Guzmania monostachia	69	Plants	BROMELIALES	BROMELIACEAE	NE	NE	85	38752.1	22.5
383	Tillandsia recurvata	47	Plants	BROMELIALES	BROMELIACEAE	NE	NE	737	25962.2	22.5
384	Tillandsia usneoides	32	Plants	BROMELIALES	BROMELIACEAE	NE	NE	737	45409.7	20.625
385	Pitcairnia sceptriformis	20	Plants	BROMELIALES	BROMELIACEAE	NE	NE	406	17965.6	24.375
386	Tillandsia complanata	139	Plants	BROMELIALES	BROMELIACEAE	NE	NE	737	44774	20.625
387	Tillandsia latifolia	32	Plants	BROMELIALES	BROMELIACEAE	NE	NE	737	27023.2	22.5
388	Tillandsia fendleri	36	Plants	BROMELIALES	BROMELIACEAE	NE	NE	737	49879.5	20.625
389	Guzmania morreniana	20	Plants	BROMELIALES	BROMELIACEAE	NE	NE	85	46054	22.5
390	Guzmania angustifolia	37	Plants	BROMELIALES	BROMELIACEAE	NE	NE	85	47879.1	22.5
391	Guzmania coriostachya	44	Plants	BROMELIALES	BROMELIACEAE	NE	NE	85	26429.4	24.375
392	Aechmea penduliflora	103	Plants	BROMELIALES	BROMELIACEAE	NE	NE	142	58173.9	22.5
393	Guzmania squarrosa	80	Plants	BROMELIALES	BROMELIACEAE	NE	NE	85	45770.8	22.5
394	Tillandsia confinis	55	Plants	BROMELIALES	BROMELIACEAE	NE	NE	737	62878.2	20.625
395	Puya hamata	23	Plants	BROMELIALES	BROMELIACEAE	NE	NE	228	43922.7	22.5
396	Pitcairnia trianae	24	Plants	BROMELIALES	BROMELIACEAE	NE	NE	406	11278	24.375
397	Tillandsia stenoura	28	Plants	BROMELIALES	BROMELIACEAE	NE	NE	737	16475.1	22.5
398	Tillandsia asplundii	30	Plants	BROMELIALES	BROMELIACEAE	NE	NE	737	31490.4	20.625
399	Vriesea cylindrica	26	Plants	BROMELIALES	BROMELIACEAE	NE	NE	351	47512.9	22.5
400	Guzmania variegata	37	Plants	BROMELIALES	BROMELIACEAE	NE	NE	85	42738.5	22.5
401	Guzmania globosa	21	Plants	BROMELIALES	BROMELIACEAE	NE	NE	85	12253.4	24.375
402	Pitcairnia lehmannii	22	Plants	BROMELIALES	BROMELIACEAE	NE	NE	406	43642.9	22.5
403	Vriesea dubia	36	Plants	BROMELIALES	BROMELIACEAE	NE	NE	351	57787.2	22.5
404	Tillandsia truncata	35	Plants	BROMELIALES	BROMELIACEAE	NE	NE	737	21513.8	22.5
405	Pitcairnia nigra	37	Plants	BROMELIALES	BROMELIACEAE	NE	NE	406	19780.3	24.375
406	Pitcairnia arcuata	37	Plants	BROMELIALES	BROMELIACEAE	NE	NE	406	25110.9	24.375
407	Pitcairnia bakeri	31	Plants	BROMELIALES	BROMELIACEAE	NE	NE	406	43581.3	22.5
408	Guzmania gracilior	45	Plants	BROMELIALES	BROMELIACEAE	NE	NE	85	24634.3	24.375
409	Aechmea hoppii	62	Plants	BROMELIALES	BROMELIACEAE	NE	NE	142	78761.1	22.5
410	Mezobromelia pleiosticha	22	Plants	BROMELIALES	BROMELIACEAE	NE	NE	8	38838.5	22.5
411	Tillandsia lajensis	25	Plants	BROMELIALES	BROMELIACEAE	NE	NE	737	31068.6	20.625
412	Guzmania altsonii	22	Plants	BROMELIALES	BROMELIACEAE	NE	NE	85	34443.2	22.5
413	Guzmania graminifolia	32	Plants	BROMELIALES	BROMELIACEAE	NE	NE	85	7016.13	24.375
414	Guzmania asplundii	24	Plants	BROMELIALES	BROMELIACEAE	LC	NE	85	28792.6	22.5
415	Pitcairnia sodiroi	30	Plants	BROMELIALES	BROMELIACEAE	NT	NE	406	5005.41	24.375
416	Guzmania pearcei	25	Plants	BROMELIALES	BROMELIACEAE	NE	NE	85	25506.2	24.375
417	Guzmania vanvolxemii	23	Plants	BROMELIALES	BROMELIACEAE	NE	NE	85	19774.3	24.375
418	Guzmania mosquerae	43	Plants	BROMELIALES	BROMELIACEAE	NE	NE	85	44940.8	22.5
419	Tillandsia buseri	30	Plants	BROMELIALES	BROMELIACEAE	NE	NE	737	26950.5	22.5
420	Guzmania testudinis	36	Plants	BROMELIALES	BROMELIACEAE	NE	NE	85	6985.32	24.375
421	Guzmania remyi	32	Plants	BROMELIALES	BROMELIACEAE	LC	NE	85	19972.9	22.5
422	Tillandsia narthecioides	57	Plants	BROMELIALES	BROMELIACEAE	NE	NE	737	42260.2	20.625
423	Guzmania wittmackii	24	Plants	BROMELIALES	BROMELIACEAE	NE	NE	85	29306	22.5
424	Guzmania gloriosa	36	Plants	BROMELIALES	BROMELIACEAE	NE	NE	85	32255.4	22.5
425	Aechmea aciculosa	51	Plants	BROMELIALES	BROMELIACEAE	NE	NE	142	11106.9	24.375
426	Guzmania eduardii	32	Plants	BROMELIALES	BROMELIACEAE	NE	NE	85	41248.8	22.5
427	Guzmania jaramilloi	22	Plants	BROMELIALES	BROMELIACEAE	LC	NE	85	13164.6	22.5
428	Pitcairnia dodsonii	26	Plants	BROMELIALES	BROMELIACEAE	NT	NE	406	30523.6	22.5
429	Pitcairnia simulans	25	Plants	BROMELIALES	BROMELIACEAE	NT	NE	406	11793.9	24.375
430	Racinaea seemannii	27	Plants	BROMELIALES	BROMELIACEAE	NE	NE	63	5570.12	24.375
431	Racinaea tetrantha	68	Plants	BROMELIALES	BROMELIACEAE	NE	NE	63	33734.7	22.5
432	Aechmea longifolia	24	Plants	BROMELIALES	BROMELIACEAE	NE	NE	142	51542.9	22.5
433	Mezobromelia bicolor	32	Plants	BROMELIALES	BROMELIACEAE	NE	NE	8	34844.5	22.5
434	Racinaea parviflora	26	Plants	BROMELIALES	BROMELIACEAE	NE	NE	63	19597.2	24.375
435	Racinaea penlandii	31	Plants	BROMELIALES	BROMELIACEAE	NE	NE	63	32419.6	22.5
436	Racinaea riocreuxii	25	Plants	BROMELIALES	BROMELIACEAE	NE	NE	63	33357.4	22.5
437	Guzmania confusa	26	Plants	BROMELIALES	BROMELIACEAE	NE	NE	85	16511.9	24.375
438	Ronnbergia deleonii	25	Plants	BROMELIALES	BROMELIACEAE	NE	NE	13	39686.5	22.5
439	Guzmania rosea	25	Plants	BROMELIALES	BROMELIACEAE	NE	NE	85	2618.21	24.375
440	Mezobromelia capituligera	27	Plants	BROMELIALES	BROMELIACEAE	NE	NE	8	28999.7	22.5
441	Racinaea dielsii	20	Plants	BROMELIALES	BROMELIACEAE	NE	NE	63	19595.5	24.375
442	Racinaea spiculosa	45	Plants	BROMELIALES	BROMELIACEAE	NE	NE	63	34853.9	22.5
443	Vriesea rubrobracteata	31	Plants	BROMELIALES	BROMELIACEAE	NE	NE	351	32026	22.5
444	Pitcairnia ferrell-ingramiae	29	Plants	BROMELIALES	BROMELIACEAE	NE	NE	406	10923.8	24.375
445	Besleria barbata	115	Plants	SCROPHULARIALES	GESNERIACEAE	NE	NE	150	57048.8	22.5
446	Capanea affinis	75	Plants	SCROPHULARIALES	GESNERIACEAE	NE	NE	8	45160.7	22.5
447	Columnea guttata	62	Plants	SCROPHULARIALES	GESNERIACEAE	NE	NE	200	45414	22.5
448	Columnea inaequilatera	59	Plants	SCROPHULARIALES	GESNERIACEAE	NE	NE	200	36177.5	22.5
449	Columnea schimpffii	25	Plants	SCROPHULARIALES	GESNERIACEAE	EN	NE	200	20932	26.25
450	Columnea strigosa	158	Plants	SCROPHULARIALES	GESNERIACEAE	NE	NE	200	41832.4	22.5
451	Diastema scabrum	85	Plants	SCROPHULARIALES	GESNERIACEAE	NE	NE	21	72872.7	22.5
452	Heppiella verticillata	22	Plants	SCROPHULARIALES	GESNERIACEAE	NE	NE	4	22182.9	24.375
453	Heppiella ulmifolia	134	Plants	SCROPHULARIALES	GESNERIACEAE	NE	NE	4	24747.2	24.375
454	Alloplectus medusaeus	26	Plants	SCROPHULARIALES	GESNERIACEAE	NE	NE	11	35734.3	22.5
455	Alloplectus panamensis	24	Plants	SCROPHULARIALES	GESNERIACEAE	NE	NE	11	6686.71	24.375
456	Alloplectus ichthyoderma	76	Plants	SCROPHULARIALES	GESNERIACEAE	NE	NE	11	42013.8	22.5
457	Besleria stricta	30	Plants	SCROPHULARIALES	GESNERIACEAE	NE	NE	150	29460.9	22.5
458	Codonanthe crassifolia	31	Plants	SCROPHULARIALES	GESNERIACEAE	NE	NE	34	63367.6	22.5
459	Codonanthe uleana	34	Plants	SCROPHULARIALES	GESNERIACEAE	NE	NE	34	58298.9	22.5
460	Columnea angustata	75	Plants	SCROPHULARIALES	GESNERIACEAE	NE	NE	200	64527	22.5
461	Diastema racemiferum	52	Plants	SCROPHULARIALES	GESNERIACEAE	NE	NE	21	40734.6	22.5
462	Drymonia alloplectoides	25	Plants	SCROPHULARIALES	GESNERIACEAE	NE	NE	140	18201.7	24.375
463	Drymonia coriacea	34	Plants	SCROPHULARIALES	GESNERIACEAE	NE	NE	140	53313.1	22.5
464	Drymonia macrophylla	80	Plants	SCROPHULARIALES	GESNERIACEAE	NE	NE	140	72471.4	22.5
465	Drymonia serrulata	77	Plants	SCROPHULARIALES	GESNERIACEAE	NE	NE	140	82829.6	20.625
466	Drymonia turrialvae	36	Plants	SCROPHULARIALES	GESNERIACEAE	NE	NE	140	35742.9	22.5
467	Drymonia warszewicziana	114	Plants	SCROPHULARIALES	GESNERIACEAE	NE	NE	140	64805.9	22.5
468	Gasteranthus wendlandianus	32	Plants	SCROPHULARIALES	GESNERIACEAE	NE	NE	35	34135.2	22.5
469	Monopyle macrocarpa	74	Plants	SCROPHULARIALES	GESNERIACEAE	NE	NE	16	79473.9	22.5
470	Monopyle sodiroana	27	Plants	SCROPHULARIALES	GESNERIACEAE	EN	NE	16	25593.5	26.25
471	Drymonia urceolata	80	Plants	SCROPHULARIALES	GESNERIACEAE	NE	NE	140	45515.8	22.5
472	Columnea picta	128	Plants	SCROPHULARIALES	GESNERIACEAE	NE	NE	200	18848.6	24.375
473	Kohleria inaequalis	36	Plants	SCROPHULARIALES	GESNERIACEAE	NE	NE	33	10503.7	24.375
474	Alloplectus teuscheri	151	Plants	SCROPHULARIALES	GESNERIACEAE	NE	NE	11	36710.6	22.5
475	Columnea tenensis	31	Plants	SCROPHULARIALES	GESNERIACEAE	LC	NE	200	44082.7	20.625
476	Columnea dielsii	25	Plants	SCROPHULARIALES	GESNERIACEAE	NE	NE	200	26751.1	24.375
477	Besleria aggregata	113	Plants	SCROPHULARIALES	GESNERIACEAE	NE	NE	150	62680.5	22.5
478	Drymonia semicordata	21	Plants	SCROPHULARIALES	GESNERIACEAE	NE	NE	140	54037.9	22.5
479	Gasteranthus corallinus	130	Plants	SCROPHULARIALES	GESNERIACEAE	NE	NE	35	22141	24.375
480	Besleria solanoides	49	Plants	SCROPHULARIALES	GESNERIACEAE	NE	NE	150	59874.1	22.5
481	Besleria variabilis	21	Plants	SCROPHULARIALES	GESNERIACEAE	NE	NE	150	71696.2	22.5
482	Columnea ciliata	31	Plants	SCROPHULARIALES	GESNERIACEAE	NE	NE	200	8634.11	24.375
483	Columnea ericae	155	Plants	SCROPHULARIALES	GESNERIACEAE	NE	NE	200	54023.3	22.5
484	Columnea tessmannii	20	Plants	SCROPHULARIALES	GESNERIACEAE	NE	NE	200	43814	22.5
485	Columnea villosissima	66	Plants	SCROPHULARIALES	GESNERIACEAE	NE	NE	200	60098.2	22.5
486	Drymonia affinis	34	Plants	SCROPHULARIALES	GESNERIACEAE	NE	NE	140	47453.8	22.5
487	Drymonia coccinea	158	Plants	SCROPHULARIALES	GESNERIACEAE	NE	NE	140	53142	22.5
488	Drymonia hoppii	98	Plants	SCROPHULARIALES	GESNERIACEAE	NE	NE	140	50696.6	22.5
489	Drymonia pendula	79	Plants	SCROPHULARIALES	GESNERIACEAE	NE	NE	140	25929.7	24.375
490	Kohleria spicata	105	Plants	SCROPHULARIALES	GESNERIACEAE	NE	NE	33	33477.2	22.5
491	Nautilocalyx ecuadoranus	41	Plants	SCROPHULARIALES	GESNERIACEAE	NT	NE	44	42408.2	22.5
492	Paradrymonia ciliosa	30	Plants	SCROPHULARIALES	GESNERIACEAE	NE	NE	39	53468	22.5
493	Paradrymonia longifolia	20	Plants	SCROPHULARIALES	GESNERIACEAE	NE	NE	39	37247.9	22.5
494	Columnea kucyniakii	23	Plants	SCROPHULARIALES	GESNERIACEAE	NE	NE	200	19165.1	24.375
495	Columnea spathulata	58	Plants	SCROPHULARIALES	GESNERIACEAE	NE	NE	200	51822.6	22.5
496	Pearcea sprucei	127	Plants	SCROPHULARIALES	GESNERIACEAE	NE	NE	19	36439.4	22.5
497	Diastema affine	51	Plants	SCROPHULARIALES	GESNERIACEAE	NE	NE	21	32709.7	22.5
498	Gasteranthus pansamalanus	56	Plants	SCROPHULARIALES	GESNERIACEAE	NE	NE	35	45930.8	22.5
499	Alloplectus tetragonoides	133	Plants	SCROPHULARIALES	GESNERIACEAE	NE	NE	11	33543.1	22.5
500	Columnea byrsina	30	Plants	SCROPHULARIALES	GESNERIACEAE	NE	NE	200	33294.9	22.5
501	Columnea lehmannii	26	Plants	SCROPHULARIALES	GESNERIACEAE	NE	NE	200	7540.62	24.375
502	Cremosperma castroanum	29	Plants	SCROPHULARIALES	GESNERIACEAE	NE	NE	28	15992.5	24.375
503	Alloplectus dodsonii	42	Plants	SCROPHULARIALES	GESNERIACEAE	NE	NE	11	45912	22.5
504	Columnea minor	72	Plants	SCROPHULARIALES	GESNERIACEAE	NE	NE	200	25274.3	24.375
505	Cremosperma hirsutissimum	30	Plants	SCROPHULARIALES	GESNERIACEAE	NE	NE	28	25909.2	24.375
506	Alloplectus tenuis	37	Plants	SCROPHULARIALES	GESNERIACEAE	NE	NE	11	8090.79	24.375
507	Alloplectus purpureus	25	Plants	SCROPHULARIALES	GESNERIACEAE	NE	NE	11	11139.4	24.375
508	Alloplectus sprucei	75	Plants	SCROPHULARIALES	GESNERIACEAE	NE	NE	11	28159.5	24.375
509	Gloxinia dodsonii	41	Plants	SCROPHULARIALES	GESNERIACEAE	NE	NE	4	22648.4	24.375
510	Columnea fuscihirta	20	Plants	SCROPHULARIALES	GESNERIACEAE	NE	NE	200	35511.9	22.5
511	Alloplectus herthae	44	Plants	SCROPHULARIALES	GESNERIACEAE	DD	NE	11	34482.5	22.5
512	Besleria comosa	29	Plants	SCROPHULARIALES	GESNERIACEAE	LC	NE	150	42492.9	20.625
513	Columnea kienastiana	25	Plants	SCROPHULARIALES	GESNERIACEAE	NE	NE	200	19031.7	24.375
514	Kohleria villosa	56	Plants	SCROPHULARIALES	GESNERIACEAE	NE	NE	33	8122.45	24.375
515	Gasteranthus quitensis	60	Plants	SCROPHULARIALES	GESNERIACEAE	NE	NE	35	14641.5	24.375
516	Columnea rubriacuta	74	Plants	SCROPHULARIALES	GESNERIACEAE	NE	NE	200	33354	22.5
517	Columnea minutiflora	38	Plants	SCROPHULARIALES	GESNERIACEAE	NE	NE	200	21484.7	24.375
518	Pearcea abunda	27	Plants	SCROPHULARIALES	GESNERIACEAE	NE	NE	19	59446.3	22.5
519	Pearcea reticulata	24	Plants	SCROPHULARIALES	GESNERIACEAE	NE	NE	19	12002.7	24.375
520	Gasteranthus lateralis	22	Plants	SCROPHULARIALES	GESNERIACEAE	VU	NE	35	12823.3	26.25
521	Drymonia brochidodroma	25	Plants	SCROPHULARIALES	GESNERIACEAE	NE	NE	140	22487.5	24.375
522	Columnea mastersonii	36	Plants	SCROPHULARIALES	GESNERIACEAE	VU	NE	200	29899.8	24.375
523	Columnea medicinalis	96	Plants	SCROPHULARIALES	GESNERIACEAE	NE	NE	200	27180.6	24.375
524	Alloplectus grandicalyx	27	Plants	SCROPHULARIALES	GESNERIACEAE	NE	NE	11	25075.8	24.375
525	Endlicheria ruforamula	21	Plants	LAURALES	LAURACEAE	NE	NE	59	58937.2	22.5
526	Endlicheria griseo-sericea	26	Plants	LAURALES	LAURACEAE	NE	NE	59	23528	24.375
527	Ocotea aciphylla	45	Plants	LAURALES	LAURACEAE	LR/lc	NE	320	68265.2	20.625
528	Nectandra acutifolia	25	Plants	LAURALES	LAURACEAE	NE	NE	88	33259.9	22.5
529	Nectandra purpurea	54	Plants	LAURALES	LAURACEAE	NE	NE	88	76118.1	22.5
530	Nectandra reticulata	42	Plants	LAURALES	LAURACEAE	NE	NE	88	58790.8	22.5
531	Ocotea cernua	73	Plants	LAURALES	LAURACEAE	NE	NE	320	104707	20.625
532	Ocotea floribunda	43	Plants	LAURALES	LAURACEAE	NE	NE	320	44033	22.5
533	Ocotea insularis	80	Plants	LAURALES	LAURACEAE	NE	NE	320	63904.1	22.5
534	Ocotea oblonga	32	Plants	LAURALES	LAURACEAE	NE	NE	320	79963.3	22.5
535	Aniba guianensis	20	Plants	LAURALES	LAURACEAE	NE	NE	48	41047.8	22.5
536	Nectandra laurel	49	Plants	LAURALES	LAURACEAE	NE	NE	88	39302.3	22.5
537	Nectandra membranacea	85	Plants	LAURALES	LAURACEAE	NE	NE	88	29036.5	22.5
538	Ocotea bofo	29	Plants	LAURALES	LAURACEAE	NE	NE	320	30085.5	22.5
539	Persea mutisii	22	Plants	LAURALES	LAURACEAE	NE	NE	99	39825.1	22.5
540	Endlicheria formosa	34	Plants	LAURALES	LAURACEAE	NE	NE	59	38405.6	22.5
541	Beilschmiedia alloiophylla	38	Plants	LAURALES	LAURACEAE	NE	NE	287	49462.8	22.5
542	Beilschmiedia costaricensis	21	Plants	LAURALES	LAURACEAE	NE	NE	287	38682.8	22.5
543	Pleurothyrium trianae	40	Plants	LAURALES	LAURACEAE	NE	NE	35	88724	20.625
544	Caryodaphnopsis theobromifolia	26	Plants	LAURALES	LAURACEAE	NE	NE	14	25180.2	24.375
545	Rhodostemonodaphne kunthiana	37	Plants	LAURALES	LAURACEAE	NE	NE	20	95784.7	20.625
546	Ocotea javitensis	86	Plants	LAURALES	LAURACEAE	NE	NE	320	46099.4	22.5
547	Cinnamomum napoense	26	Plants	LAURALES	LAURACEAE	NE	NE	369	79974.4	22.5
548	Ocotea infrafoveolata	34	Plants	LAURALES	LAURACEAE	NE	NE	320	27388.6	24.375
549	Nectandra crassiloba	30	Plants	LAURALES	LAURACEAE	LC	NE	88	29183.7	20.625
550	Nectandra obtusata	42	Plants	LAURALES	LAURACEAE	LR/nt	NE	88	27764.2	24.375
551	Abarema jupunba	26	Plants	FABALES	FABACEAE	NE	NE	51	81867.1	20.625
552	Mucuna rostrata	21	Plants	FABALES	FABACEAE	NE	NE	82	77061.9	22.5
553	Dussia lehmannii	21	Plants	FABALES	FABACEAE	NE	NE	10	34243.8	22.5
554	Dussia tessmannii	28	Plants	FABALES	FABACEAE	NE	NE	10	52697.9	22.5
555	Swartzia arborescens	33	Plants	FABALES	FABACEAE	NE	NE	162	13450.4	24.375
556	Brownea coccinea	27	Plants	FABALES	LEGUMINOSAE	NE	NE	31	31107.1	22.5
557	Brownea grandiceps	134	Plants	FABALES	LEGUMINOSAE	NE	NE	31	21404.3	24.375
558	Brownea multijuga	26	Plants	FABALES	LEGUMINOSAE	NE	NE	31	12084	24.375
559	Browneopsis ucayalina	77	Plants	FABALES	FABACEAE	NE	NE	4	30909.5	22.5
560	Caesalpinia spinosa	64	Plants	FABALES	FABACEAE	NE	NE	4	42820.6	22.5
561	Myroxylon balsamum	21	Plants	FABALES	FABACEAE	NE	NE	4	63386.4	22.5
562	Acacia macracantha	48	Plants	FABALES	FABACEAE	NE	NE	1380	25114.3	22.5
563	Calliandra angustifolia	34	Plants	FABALES	FABACEAE	NE	NE	163	39588.9	22.5
564	Calliandra trinervia	68	Plants	FABALES	FABACEAE	NE	NE	163	60603.1	22.5
565	Hymenaea oblongifolia	30	Plants	FABALES	FABACEAE	NE	NE	15	24394.7	24.375
566	Inga acreana	51	Plants	FABALES	FABACEAE	NE	NE	370	51046.6	22.5
567	Inga auristellae	47	Plants	FABALES	FABACEAE	NE	NE	370	41623.6	22.5
568	Inga capitata	52	Plants	FABALES	FABACEAE	NE	NE	370	36740.5	22.5
569	Inga cayennensis	34	Plants	FABALES	FABACEAE	NE	NE	370	38697.4	22.5
570	Inga ciliata	48	Plants	FABALES	FABACEAE	NE	NE	370	50616.2	22.5
571	Inga coruscans	28	Plants	FABALES	FABACEAE	NE	NE	370	82165.7	20.625
572	Inga densiflora	46	Plants	FABALES	FABACEAE	NE	NE	370	71897.3	22.5
573	Inga edulis	86	Plants	FABALES	FABACEAE	NE	NE	370	72676.8	22.5
574	Inga insignis	20	Plants	FABALES	FABACEAE	NE	NE	370	14471.2	24.375
575	Zygia heteroneura	23	Plants	FABALES	FABACEAE	NE	NE	59	12789.9	24.375
576	Vicia setifolia	47	Plants	FABALES	FABACEAE	NE	NE	230	34430.4	22.5
577	Cedrelinga cateniformis	36	Plants	FABALES	FABACEAE	NE	NE	1	46431.3	22.5
578	Inga leiocalycina	37	Plants	FABALES	FABACEAE	NE	NE	370	65463	22.5
579	Inga oerstediana	56	Plants	FABALES	FABACEAE	NE	NE	370	107550	20.625
580	Inga punctata	73	Plants	FABALES	FABACEAE	NE	NE	370	83806.8	20.625
581	Inga ruiziana	87	Plants	FABALES	FABACEAE	NE	NE	370	59041.5	22.5
582	Inga sapindoides	41	Plants	FABALES	FABACEAE	NE	NE	370	34399.5	22.5
583	Inga tenuistipula	30	Plants	FABALES	FABACEAE	NE	NE	370	44733.8	22.5
584	Inga thibaudiana	59	Plants	FABALES	FABACEAE	NE	NE	370	43292.9	22.5
585	Inga velutina	25	Plants	FABALES	FABACEAE	NE	NE	370	48907.5	22.5
586	Erythrina amazonica	29	Plants	FABALES	FABACEAE	NE	NE	128	50243.2	22.5
587	Erythrina megistophylla	25	Plants	FABALES	LEGUMINOSAE	NT	NE	128	69029.3	22.5
588	Erythrina peruviana	24	Plants	FABALES	FABACEAE	NE	NE	128	50688.9	22.5
589	Erythrina poeppigiana	26	Plants	FABALES	FABACEAE	NE	NE	128	71233.3	22.5
590	Erythrina schimpffii	26	Plants	FABALES	LEGUMINOSAE	NT	NE	128	32398.2	22.5
591	Erythrina smithiana	37	Plants	FABALES	FABACEAE	NE	NE	128	80488.6	22.5
592	Lonchocarpus utilis	22	Plants	FABALES	FABACEAE	NE	NE	167	46029.2	22.5
593	Swartzia haughtii	48	Plants	FABALES	LEGUMINOSAE	VU	NE	162	33312.9	24.375
594	Dalea coerulea	132	Plants	FABALES	FABACEAE	NE	NE	182	31914	22.5
595	Dalea humifusa	30	Plants	FABALES	FABACEAE	NE	NE	182	27531.4	24.375
596	Lupinus pubescens	26	Plants	FABALES	FABACEAE	NE	NE	550	23391.9	24.375
597	Machaerium cuspidatum	51	Plants	FABALES	FABACEAE	NE	NE	155	55965.6	22.5
598	Machaerium millei	29	Plants	FABALES	FABACEAE	NE	NE	155	44551.5	22.5
599	Macrolobium acaciifolium	49	Plants	FABALES	FABACEAE	NE	NE	73	28958.6	22.5
600	Pterocarpus amazonum	19	Plants	FABALES	FABACEAE	NE	NE	46	66684	22.5
601	Mimosa quitensis	39	Plants	FABALES	FABACEAE	NE	NE	618	11372.1	24.375
602	Astragalus geminiflorus	35	Plants	FABALES	LEGUMINOSAE	LC	NE	2481	20338.2	18.75
603	Desmodium intortum	25	Plants	FABALES	FABACEAE	NE	NE	326	43192	22.5
604	Dialium guianense	42	Plants	FABALES	FABACEAE	NE	NE	41	39540.1	22.5
605	Desmodium adscendens	57	Plants	FABALES	FABACEAE	NE	NE	326	83119.7	20.625
606	Desmodium axillare	34	Plants	FABALES	FABACEAE	NE	NE	326	99218.3	20.625
607	Desmodium molliculum	38	Plants	FABALES	FABACEAE	NE	NE	326	48962.3	22.5
608	Indigofera suffruticosa	40	Plants	FABALES	FABACEAE	NE	NE	665	35336.5	20.625
609	Inga alba	35	Plants	FABALES	FABACEAE	NE	NE	370	46704.3	22.5
610	Inga spectabilis	39	Plants	FABALES	FABACEAE	NE	NE	370	76865.9	22.5
611	Bauhinia aculeata	33	Plants	FABALES	LEGUMINOSAE	NE	NE	352	33341.1	22.5
612	Bauhinia guianensis	57	Plants	FABALES	LEGUMINOSAE	NE	NE	352	69339.9	22.5
613	Caesalpinia glabrata	46	Plants	FABALES	FABACEAE	NE	NE	4	43523.9	22.5
614	Chamaecrista nictitans	24	Plants	FABALES	FABACEAE	NE	NE	312	37648.4	22.5
615	Crotalaria nitens	47	Plants	FABALES	FABACEAE	NE	NE	698	91283.2	18.75
616	Parkia multijuga	36	Plants	FABALES	FABACEAE	NE	NE	39	50852.4	22.5
617	Pithecellobium excelsum	47	Plants	FABALES	FABACEAE	NE	NE	75	14898.1	24.375
618	Platymiscium stipulare	20	Plants	FABALES	FABACEAE	NE	NE	35	45621.9	22.5
619	Prosopis juliflora	26	Plants	FABALES	FABACEAE	NE	NE	46	29540.5	22.5
620	Senna alata	23	Plants	FABALES	FABACEAE	NE	NE	263	39818.2	22.5
621	Swartzia simplex	72	Plants	FABALES	FABACEAE	NE	NE	162	84805.3	20.625
622	Mimosa acantholoba	21	Plants	FABALES	FABACEAE	NE	NE	618	22251.4	24.375
623	Mimosa albida	71	Plants	FABALES	FABACEAE	NE	NE	618	18118.7	24.375
624	Mimosa myriadenia	28	Plants	FABALES	FABACEAE	NE	NE	618	55588.2	22.5
625	Lupinus microphyllus	65	Plants	FABALES	FABACEAE	NE	NE	550	14189.7	24.375
626	Lupinus tauris	54	Plants	FABALES	FABACEAE	NE	NE	550	36305.9	22.5
627	Senna bacillaris	83	Plants	FABALES	FABACEAE	NE	NE	263	45044.4	22.5
628	Senna dariensis	43	Plants	FABALES	FABACEAE	NE	NE	263	48239.3	22.5
629	Senna macrophylla	75	Plants	FABALES	FABACEAE	NE	NE	263	69096	22.5
630	Senna mollissima	34	Plants	FABALES	FABACEAE	NE	NE	263	46801	22.5
631	Senna multijuga	28	Plants	FABALES	FABACEAE	NE	NE	263	61545.1	22.5
632	Senna pistaciifolia	22	Plants	FABALES	FABACEAE	NE	NE	263	31854.9	22.5
633	Senna ruiziana	50	Plants	FABALES	FABACEAE	NE	NE	263	52650.9	22.5
634	Bauhinia tarapotensis	52	Plants	FABALES	LEGUMINOSAE	NE	NE	352	74424	22.5
635	Calopogonium mucunoides	29	Plants	FABALES	FABACEAE	NE	NE	9	64681	22.5
636	Mimosa polydactyla	37	Plants	FABALES	FABACEAE	NE	NE	618	57453.5	22.5
637	Amicia glandulosa	24	Plants	FABALES	LEGUMINOSAE	NE	NE	8	17368.3	24.375
638	Inga silanchensis	20	Plants	FABALES	LEGUMINOSAE	VU	NE	370	41668.9	24.375
639	Andira inermis	22	Plants	FABALES	LEGUMINOSAE	NE	NE	47	72000	22.5
640	Geoffroea spinosa	28	Plants	FABALES	FABACEAE	NE	NE	5	30290.8	22.5
641	Swartzia bombycina	24	Plants	FABALES	LEGUMINOSAE	LC	NE	162	17665.2	22.5
642	Parkia balslevii	50	Plants	FABALES	LEGUMINOSAE	LC	NE	39	71751.9	20.625
643	Coursetia caribaea	22	Plants	FABALES	FABACEAE	NE	NE	40	27660.6	24.375
644	Stryphnodendron porcatum	25	Plants	FABALES	LEGUMINOSAE	LC	NE	24	68786.3	20.625
645	Otholobium brachystachyum	21	Plants	FABALES	FABACEAE	NE	NE	44	28820.9	24.375
646	Zygia lathetica	27	Plants	FABALES	FABACEAE	NE	NE	59	15508.2	24.375
647	Abarema laeta	29	Plants	FABALES	FABACEAE	NE	NE	51	57225.1	22.5
648	Inga multinervis	44	Plants	FABALES	LEGUMINOSAE	LC	NE	370	42936.1	20.625
649	Albizia multiflora	29	Plants	FABALES	LEGUMINOSAE	NE	NE	138	22832.4	24.375
650	Gliricidia brenningii	21	Plants	FABALES	FABACEAE	NE	NE	4	50174.7	22.5
651	Trisetum spicatum	23	Plants	POALES	POACEAE	NE	NE	86	33188	22.5
652	Weinmannia fagaroides	35	Plants	OXALIDALES	CUNONIACEAE	NE	NE	81	20306.5	24.375
653	Weinmannia mariquitae	33	Plants	OXALIDALES	CUNONIACEAE	NE	NE	81	32963.8	22.5
654	Luzula racemosa	66	Plants	POALES	JUNCACEAE	NE	NE	140	20822.5	24.375
655	Tristerix longebracteatu	88	Plants	SANTALES	LORANTHACEAE	NE	NE	11	34788	22.5
656	Rubus glabratus	26	Plants	ROSALES	ROSACEAE	NE	NE	331	18693.7	24.375
657	Stellaria recurvata	33	Plants	CARYOPHYLLALES	CARYOPHYLLACEAE	LC	NE	109	27187.5	22.5
658	Ranunculus peruvianus	44	Plants	RANUNCULALES	RANUNCULACEAE	NE	NE	360	18271	24.375
659	Monnina pseudopilosa	35	Plants	FABALES	POLYGALACEAE	NE	NE	123	16932.8	24.375
660	Xenophyllum humile	21	Plants	ASTERALES	ASTERACEAE	NE	NE	21	10349.6	24.375
661	Lobelia tenera	26	Plants	ASTERALES	CAMPANULACEAE	NE	NE	417	34953.1	22.5
662	Lachemilla hispidula	65	Plants	ROSALES	ROSACEAE	NE	NE	52	17276.8	24.375
663	Gynoxys buxifolia	38	Plants	ASTERALES	ASTERACEAE	NE	NE	126	22975.2	24.375
664	Jamesonia scammaniae	19	Plants	POLYPODIALES	PTERIDACEAE	NE	NE	19	15583.5	24.375
665	Loricaria ilinissae	30	Plants	ASTERALES	ASTERACEAE	NE	NE	18	18393.4	24.375
666	Huperzia tetragona	30	Plants	LYCOPODIALES	HUPERZIACEAE	NE	NE	255	30828.2	22.5
667	Terpsichore heteromorpha	39	Plants	POLYPODIALES	PTERIDACEAE	NE	NE	57	23076.2	24.375
668	Agouticarpa isernii	36	Plants	RUBIALES	RUBIACEAE	NE	NE	7	32395.7	22.5
669	Arcytophyllum filiforme	33	Plants	RUBIALES	RUBIACEAE	NE	NE	17	29016.8	22.5
670	Arcytophyllum setosum	42	Plants	RUBIALES	RUBIACEAE	NE	NE	17	35817.3	22.5
671	Arcytophyllum thymifolium	108	Plants	RUBIALES	RUBIACEAE	NE	NE	17	33081.9	22.5
672	Arcytophyllum vernicosum	21	Plants	RUBIALES	RUBIACEAE	NE	NE	17	11690.4	24.375
673	Bathysa peruviana	20	Plants	RUBIALES	RUBIACEAE	NE	NE	16	66739.6	22.5
674	Bertiera guianensis	23	Plants	RUBIALES	RUBIACEAE	NE	NE	54	96671.1	20.625
675	Borreria remota (Spermacoce)	24	Plants	RUBIALES	RUBIACEAE	NE	NE	295	34642.5	22.5
676	Chimarrhis glabriflora	40	Plants	RUBIALES	RUBIACEAE	NE	NE	15	28747.3	24.375
677	Chimarrhis hookeri	37	Plants	RUBIALES	RUBIACEAE	NE	NE	15	71557.6	22.5
678	Cinchona pubescens	33	Plants	RUBIALES	RUBIACEAE	NE	NE	26	24289.5	24.375
679	Coffea arabica	29	Plants	RUBIALES	RUBIACEAE	NE	NE	104	79551.7	22.5
680	Condaminea corymbosa	48	Plants	RUBIALES	RUBIACEAE	NE	NE	5	34658.8	22.5
681	Coussarea brevicaulis	40	Plants	RUBIALES	RUBIACEAE	NE	NE	127	19326	24.375
682	Coussarea ecuadorensis	20	Plants	RUBIALES	RUBIACEAE	NT	NE	127	25223.8	24.375
683	Coussarea klugii	55	Plants	RUBIALES	RUBIACEAE	DD	NE	127	43770.4	22.5
684	Coussarea latifolia	23	Plants	RUBIALES	RUBIACEAE	NE	NE	127	5738.68	24.375
685	Coussarea paniculata	22	Plants	RUBIALES	RUBIACEAE	NE	NE	127	55104	22.5
686	Coussarea pilosiflora	21	Plants	RUBIALES	RUBIACEAE	NT	NE	127	41989.8	22.5
687	Duroia hirsuta	128	Plants	RUBIALES	RUBIACEAE	NE	NE	37	44640.5	22.5
688	Elaeagia mariae	29	Plants	RUBIALES	RUBIACEAE	NE	NE	25	63161.4	22.5
689	Elaeagia utilis	21	Plants	RUBIALES	RUBIACEAE	NE	NE	25	24416.1	24.375
690	Faramea ampla	22	Plants	RUBIALES	RUBIACEAE	NE	NE	213	30187.3	22.5
691	Faramea capillipes	44	Plants	RUBIALES	RUBIACEAE	NE	NE	213	27355.2	24.375
692	Faramea coerulescens	25	Plants	RUBIALES	RUBIACEAE	NE	NE	213	16872.9	24.375
693	Faramea exemplaris	26	Plants	RUBIALES	RUBIACEAE	VU	NE	213	51696	24.375
694	Faramea glandulosa	65	Plants	RUBIALES	RUBIACEAE	NE	NE	213	69629.1	22.5
695	Faramea multiflora	65	Plants	RUBIALES	RUBIACEAE	NE	NE	213	55317	22.5
696	Faramea oblongifolia	83	Plants	RUBIALES	RUBIACEAE	NE	NE	213	28569.3	24.375
697	Faramea phyllonomoides	32	Plants	RUBIALES	RUBIACEAE	NE	NE	213	29296.6	22.5
698	Faramea quinqueflora	47	Plants	RUBIALES	RUBIACEAE	NE	NE	213	61545.1	22.5
699	Faramea uniflora	51	Plants	RUBIALES	RUBIACEAE	NE	NE	213	61019.8	22.5
700	Galium corymbosum	29	Plants	RUBIALES	RUBIACEAE	NE	NE	650	37815.2	20.625
701	Galium hypocarpium	143	Plants	RUBIALES	RUBIACEAE	NE	NE	650	45767.4	20.625
702	Genipa americana	25	Plants	RUBIALES	RUBIACEAE	NE	NE	3	68948	22.5
703	Geophila repens	31	Plants	RUBIALES	RUBIACEAE	NE	NE	28	52520	22.5
704	Gonzalagunia affinis	45	Plants	RUBIALES	RUBIACEAE	NE	NE	40	44467.7	22.5
705	Gonzalagunia bunchosioides	34	Plants	RUBIALES	RUBIACEAE	NE	NE	40	51004.7	22.5
706	Gonzalagunia cornifolia	46	Plants	RUBIALES	RUBIACEAE	NE	NE	40	51677.2	22.5
707	Gonzalagunia dependens	34	Plants	RUBIALES	RUBIACEAE	NE	NE	40	45520.1	22.5
708	Gonzalagunia killipii	23	Plants	RUBIALES	RUBIACEAE	NE	NE	40	43900.4	22.5
709	Gonzalagunia sessilifolia	20	Plants	RUBIALES	RUBIACEAE	NE	NE	40	26836.7	24.375
710	Guettarda crispiflora	78	Plants	RUBIALES	RUBIACEAE	NE	NE	161	60630.4	22.5
711	Hamelia axillaris	24	Plants	RUBIALES	RUBIACEAE	NE	NE	17	47712.2	22.5
712	Hamelia macrantha	34	Plants	RUBIALES	RUBIACEAE	NE	NE	17	30073.5	22.5
713	Hamelia patens	95	Plants	RUBIALES	RUBIACEAE	NE	NE	17	37895.6	22.5
714	Hippotis brevipes	42	Plants	RUBIALES	RUBIACEAE	NE	NE	12	33148.6	22.5
715	Isertia laevis	45	Plants	RUBIALES	RUBIACEAE	NE	NE	14	48133.2	22.5
716	Isertia pittieri	40	Plants	RUBIALES	RUBIACEAE	NE	NE	14	28352	24.375
717	Ixora killipii	48	Plants	RUBIALES	RUBIACEAE	NE	NE	14	30382.4	22.5
718	Joosia umbellifera	21	Plants	RUBIALES	RUBIACEAE	NE	NE	11	37466.1	22.5
719	Manettia divaricata	22	Plants	RUBIALES	RUBIACEAE	NE	NE	123	36199.8	22.5
720	Nertera granadensis	100	Plants	RUBIALES	RUBIACEAE	NE	NE	9	43987.7	22.5
721	Notopleura anomothyrsa	26	Plants	RUBIALES	RUBIACEAE	NE	NE	101	54380.1	22.5
722	Notopleura epiphytica	45	Plants	RUBIALES	RUBIACEAE	NE	NE	101	42808.6	22.5
723	Notopleura leucantha	33	Plants	RUBIALES	RUBIACEAE	NE	NE	101	36299	22.5
724	Notopleura macrophylla	54	Plants	RUBIALES	RUBIACEAE	NE	NE	101	32823.5	22.5
725	Notopleura obtusa	20	Plants	RUBIALES	RUBIACEAE	NE	NE	101	63678.2	22.5
726	Notopleura plagiantha	21	Plants	RUBIALES	RUBIACEAE	NE	NE	101	63746.6	22.5
727	Notopleura polyphlebia	47	Plants	RUBIALES	RUBIACEAE	NE	NE	101	54265.4	22.5
728	Notopleura tolimensis	32	Plants	RUBIALES	RUBIACEAE	NE	NE	101	56736.5	22.5
729	Notopleura vargasiana	29	Plants	RUBIALES	RUBIACEAE	NE	NE	101	18494.3	24.375
730	Notopleura wilburiana	22	Plants	RUBIALES	RUBIACEAE	NE	NE	101	16366.4	24.375
731	Palicourea acanthacea	23	Plants	RUBIALES	RUBIACEAE	NE	NE	312	22767.3	24.375
732	Palicourea amethystina	84	Plants	RUBIALES	RUBIACEAE	NE	NE	312	33159.7	22.5
733	Palicourea andrei	21	Plants	RUBIALES	RUBIACEAE	NE	NE	312	18449.8	24.375
734	Palicourea angustifolia	26	Plants	RUBIALES	RUBIACEAE	NE	NE	312	24146.6	24.375
735	Palicourea apicata	41	Plants	RUBIALES	RUBIACEAE	NE	NE	312	43433.2	22.5
736	Palicourea calothyrsus	20	Plants	RUBIALES	RUBIACEAE	VU	NE	312	19604.1	26.25
737	Palicourea conferta	42	Plants	RUBIALES	RUBIACEAE	NE	NE	312	27082.2	24.375
738	Palicourea demissa	89	Plants	RUBIALES	RUBIACEAE	NE	NE	312	33273.5	22.5
739	Palicourea guianensis	121	Plants	RUBIALES	RUBIACEAE	NE	NE	312	58571	22.5
740	Palicourea hospitalis	62	Plants	RUBIALES	RUBIACEAE	NE	NE	312	58571	22.5
741	Palicourea lasiantha	61	Plants	RUBIALES	RUBIACEAE	NE	NE	312	90098.2	20.625
742	Palicourea lineata	30	Plants	RUBIALES	RUBIACEAE	NE	NE	312	37737.3	22.5
743	Palicourea loxensis	23	Plants	RUBIALES	RUBIACEAE	NE	NE	312	14722.7	24.375
744	Palicourea luteonivea	35	Plants	RUBIALES	RUBIACEAE	NE	NE	312	24977.4	24.375
745	Palicourea lyristipula	23	Plants	RUBIALES	RUBIACEAE	NE	NE	312	71875.1	22.5
746	Palicourea nigricans	68	Plants	RUBIALES	RUBIACEAE	NE	NE	312	67312.9	22.5
747	Palicourea premontana	21	Plants	RUBIALES	RUBIACEAE	NE	NE	312	35861	22.5
748	Palicourea pyramidalis	34	Plants	RUBIALES	RUBIACEAE	NE	NE	312	19438.9	24.375
749	Palicourea sodiroi	20	Plants	RUBIALES	RUBIACEAE	VU	NE	312	19549.3	26.25
750	Palicourea stenosepala	21	Plants	RUBIALES	RUBIACEAE	NT	NE	312	36758.5	22.5
751	Palicourea stipularis	32	Plants	RUBIALES	RUBIACEAE	NE	NE	312	30463.7	22.5
752	Palicourea subspicata	52	Plants	RUBIALES	RUBIACEAE	NE	NE	312	57978	22.5
753	Palicourea thyrsiflora	35	Plants	RUBIALES	RUBIACEAE	NE	NE	312	63210.2	22.5
754	Palicourea ulloana	24	Plants	RUBIALES	RUBIACEAE	NE	NE	312	36089.4	22.5
755	Palicourea weberbaueri	31	Plants	RUBIALES	RUBIACEAE	NE	NE	312	37868.3	22.5
756	Pentagonia amazonica	26	Plants	RUBIALES	RUBIACEAE	NE	NE	33	54761.7	22.5
757	Pentagonia macrophylla	47	Plants	RUBIALES	RUBIACEAE	NE	NE	33	47415.3	22.5
758	Pentagonia spathicalyx	92	Plants	RUBIALES	RUBIACEAE	NE	NE	33	55614.8	22.5
759	Pentagonia williamsii	23	Plants	RUBIALES	RUBIACEAE	NE	NE	33	55614.8	22.5
760	Posoqueria latifolia	46	Plants	RUBIALES	RUBIACEAE	NE	NE	19	70228.8	22.5
761	Psychotria acuminata	24	Plants	RUBIALES	RUBIACEAE	NE	NE	1907	14087	20.625
762	Psychotria alba	20	Plants	RUBIALES	RUBIACEAE	NE	NE	1907	36840.6	18.75
763	Psychotria allenii	69	Plants	RUBIALES	RUBIACEAE	NE	NE	1907	51175.8	18.75
764	Psychotria bertieroides	32	Plants	RUBIALES	RUBIACEAE	NE	NE	1907	51844	18.75
765	Psychotria brachiata	21	Plants	RUBIALES	RUBIACEAE	NE	NE	1907	80468.1	18.75
766	Psychotria buchtienii	24	Plants	RUBIALES	RUBIACEAE	NE	NE	1907	37004.9	18.75
767	Psychotria caerulea	131	Plants	RUBIALES	RUBIACEAE	NE	NE	1907	14089.6	20.625
768	Psychotria cuatrecasasii	35	Plants	RUBIALES	RUBIACEAE	NE	NE	1907	78619.1	18.75
769	Psychotria deflexa	21	Plants	RUBIALES	RUBIACEAE	NE	NE	1907	26216.4	20.625
770	Psychotria fusiformis	23	Plants	RUBIALES	RUBIACEAE	VU	NE	1907	37804.1	20.625
771	Psychotria gentryi	25	Plants	RUBIALES	RUBIACEAE	NE	NE	1907	37804.1	18.75
772	Psychotria hispidula	23	Plants	RUBIALES	RUBIACEAE	NE	NE	1907	101048	16.875
773	Psychotria hoffmannseggiana	33	Plants	RUBIALES	RUBIACEAE	NE	NE	1907	42673.4	18.75
774	Psychotria lupulina	21	Plants	RUBIALES	RUBIACEAE	NE	NE	1907	53547.6	18.75
775	Psychotria macrophylla	25	Plants	RUBIALES	RUBIACEAE	NE	NE	1907	101877	16.875
776	Psychotria marginata	28	Plants	RUBIALES	RUBIACEAE	NE	NE	1907	32560.8	18.75
777	Psychotria microbotrys	22	Plants	RUBIALES	RUBIACEAE	NE	NE	1907	57024.8	18.75
778	Psychotria montivaga	26	Plants	RUBIALES	RUBIACEAE	NE	NE	1907	47869.7	18.75
779	Psychotria ostreophora	64	Plants	RUBIALES	RUBIACEAE	NE	NE	1907	28768.7	20.625
780	Psychotria ownbeyi	26	Plants	RUBIALES	RUBIACEAE	NE	NE	1907	11921.4	20.625
781	Psychotria pilosa	120	Plants	RUBIALES	RUBIACEAE	NE	NE	1907	32759.3	18.75
782	Psychotria platypoda	46	Plants	RUBIALES	RUBIACEAE	NE	NE	1907	53482.6	18.75
783	Psychotria poeppigiana	126	Plants	RUBIALES	RUBIACEAE	NE	NE	1907	49351.6	18.75
784	Psychotria pongoana	44	Plants	RUBIALES	RUBIACEAE	NE	NE	1907	58913.2	18.75
785	Psychotria racemosa	58	Plants	RUBIALES	RUBIACEAE	NE	NE	1907	71378.8	18.75
786	Psychotria recordiana	21	Plants	RUBIALES	RUBIACEAE	NE	NE	1907	17858.6	20.625
787	Psychotria remota	61	Plants	RUBIALES	RUBIACEAE	NE	NE	1907	46949.9	18.75
788	Psychotria sacciformis	27	Plants	RUBIALES	RUBIACEAE	NE	NE	1907	32654.1	18.75
789	Psychotria schunkei	24	Plants	RUBIALES	RUBIACEAE	NE	NE	1907	29365.1	18.75
790	Psychotria stenostachya	124	Plants	RUBIALES	RUBIACEAE	NE	NE	1907	39590.6	18.75
791	Psychotria tessmannii	49	Plants	RUBIALES	RUBIACEAE	NE	NE	1907	60223.2	18.75
792	Psychotria tinctoria	73	Plants	RUBIALES	RUBIACEAE	NE	NE	1907	60223.2	18.75
793	Psychotria trichotoma	22	Plants	RUBIALES	RUBIACEAE	NE	NE	1907	63666.2	18.75
794	Psychotria trivialis	20	Plants	RUBIALES	RUBIACEAE	NE	NE	1907	43622.3	18.75
795	Psychotria viridis	25	Plants	RUBIALES	RUBIACEAE	NE	NE	1907	71383.1	18.75
796	Randia armata	68	Plants	RUBIALES	RUBIACEAE	NE	NE	101	79597.1	22.5
797	Raritebe palicoureoides	24	Plants	RUBIALES	RUBIACEAE	NE	NE	1	28453.8	24.375
798	Rudgea cornifolia	23	Plants	RUBIALES	RUBIACEAE	NE	NE	129	69658.1	22.5
799	Rudgea crassipetiolata	30	Plants	RUBIALES	RUBIACEAE	NE	NE	129	52700.5	22.5
800	Rudgea obesiflora	29	Plants	RUBIALES	RUBIACEAE	VU	NE	129	52740.7	24.375
801	Rudgea panurensis	45	Plants	RUBIALES	RUBIACEAE	NE	NE	129	20791.7	24.375
802	Rudgea spinigemma	36	Plants	RUBIALES	RUBIACEAE	NE	NE	129	60057.2	22.5
803	Rudgea verticillata	30	Plants	RUBIALES	RUBIACEAE	NE	NE	129	81399	20.625
804	Sabicea villosa	59	Plants	RUBIALES	RUBIACEAE	NE	NE	150	75716.8	22.5
805	Stilpnophyllum grandifolium	23	Plants	RUBIALES	RUBIACEAE	EN	NE	4	18471.2	26.25
806	Stilpnophyllum oellgaardii	26	Plants	RUBIALES	RUBIACEAE	NE	NE	4	33254.7	22.5
807	Tocoyena williamsii	28	Plants	RUBIALES	RUBIACEAE	NE	NE	21	78567.8	22.5
808	Uncaria guianensis	30	Plants	RUBIALES	RUBIACEAE	NE	NE	39	37172.6	22.5
809	Warszewiczia coccinea	112	Plants	RUBIALES	RUBIACEAE	NE	NE	8	44383	22.5
